# Supplementary material for: Genomic Patterns of Homozygosity and Genetic Diversity in the Rhenish German Draught Horse
Source: Genes (Basel). 2025 Mar 11;16(3):327. doi: 10.3390/genes16030327 (PMC11942601; doi:10.3390/genes16030327)
Supplement: Supplementary file 1 [file genes-16-00327-s001.zip]

Archive with 6 entries (6 files):
- Figure S1 ROH lenght per chromosome.jpg
- Figure S2. Length of ROH in Rhenish German Draught horses.jpg
- Table S1. Pearson correlation coefficients for all pairs of inbreeding coefficients.xlsx
- Table S2a-d. Consensus ROH shared by at least 20%, 30%, 40% and 45% of the horses.xlsx
- Table S3. PANTHER gene annotation and enrichment analysis of ROH islands..xlsx
- Table S4. Quantitative trait loci of ROH islands 99th percentile .xlsx
