# Supplementary material for: Genomic Patterns of Homozygosity and Genetic Diversity in the Rhenish German Draught Horse
Source: Genes (Basel). 2025 Mar 11;16(3):327. doi: 10.3390/genes16030327 (PMC11942601; doi:10.3390/genes16030327)
Supplement: Supplementary file 1 [file genes-16-00327-s001.zip › Table S1. Pearson correlation coefficients for all pairs of inbreeding coefficients.xlsx]

## Sheet: Pearson correlation coefficient
Table S1. Pearson correlation coefficients for all pairs of inbreeding coefficients and p-values.
	ΔF	Fa_Bal	Ahc	Fa_Kal	Fnew	Fis	Fhom	FHat1	FHat2	FHat3	FROH	FROH > 4 Mb	FROH > 8 Mb	FROH > 16 Mb	FROH > 32 Mb	FROH >2-4 Mb	FROH >4-8 Mb	FROH >8-16 Mb	FROH >16-32 Mb
FPED	0.98117	0.30563	0.29798	0.11245	0.10533	0.315	0.31924	0.00596	0.06438	0.02696	0.591	0.62427	0.65365	0.64607	0.56453	0.02861	0.14372	0.35349	0.46933
p-value	<.0001	<.0001	<.0001	0.0074	0.0122	<.0001	<.0001	0.8875	0.1261	0.5221	<.0001	<.0001	<.0001	<.0001	<.0001	0.4969	0.0006	<.0001	<.0001
ΔF		-0.00616	-0.01052	-0.03123	-0.0486	0.35867	0.36359	-0.01376	0.09868	0.01536	0.71906	0.75593	0.78294	0.76288	0.60169	0.07194	0.18306	0.43628	0.607
p-value		0.8981	0.8268	0.5159	0.3119	<.0001	<.0001	0.7747	0.0397	0.7494	<.0001	<.0001	<.0001	<.0001	<.0001	0.1341	0.0001	<.0001	<.0001
Fa_Bal			0.99867	0.59595	0.39734	0.00185	0.00073	0.02615	-0.04195	0.01638	-0.00467	0.01047	0.0223	0.03286	0.07252	-0.05366	-0.02515	-0.00654	-0.01151
p-value			<.0001	<.0001	<.0001	0.9649	0.9862	0.5346	0.3192	0.6973	0.9117	0.8037	0.5965	0.4352	0.0848	0.2024	0.5504	0.8767	0.7847
Ahc				0.60882	0.39448	0.00377	0.0026	0.02374	-0.03847	0.01475	-0.0047	0.00925	0.01986	0.03022	0.07132	-0.04957	-0.02258	-0.00748	-0.01431
p-value				<.0001	<.0001	0.9287	0.9509	0.573	0.361	0.7262	0.9112	0.8261	0.6373	0.473	0.0901	0.2391	0.5919	0.8592	0.734
Fa_Kal					0.69691	-0.00251	-0.00331	-0.00826	0.01131	-0.00579	-0.00725	-0.00603	-0.01066	-0.00083	0.03769	-0.00603	0.00919	-0.02245	-0.03163
p-value						0.9525	0.9374	0.8446	0.7883	0.8907	0.8633	0.8862	0.8001	0.9842	0.3708	0.8862	0.8273	0.5941	0.4526
Fnew						-0.00341	-0.00411	0.00413	0.00244	0.00543	-0.01185	-0.00455	-0.0017	0.0187	0.06147	-0.02822	-0.00849	-0.03596	-0.02286
p-value						0.9355	0.9223	0.9219	0.9538	0.8974	0.7784	0.914	0.9677	0.657	0.1441	0.5028	0.8402	0.3932	0.5872
Fis							0.99981	0.19454	0.6245	0.43296	0.69495	0.59287	0.46789	0.38192	0.24786	0.52559	0.50132	0.38398	0.34593
p-value							<.0001	<.0001	<.0001	<.0001	<.0001	<.0001	<.0001	<.0001	<.0001	<.0001	<.0001	<.0001	<.0001
Fhom								0.20079	0.61905	0.43821	0.70126	0.59881	0.47348	0.38716	0.2517	0.52847	0.5042	0.38745	0.35034
p-value								<.0001	<.0001	<.0001	<.0001	<.0001	<.0001	<.0001	<.0001	<.0001	<.0001	<.0001	<.0001
FHat1									-0.5294	0.95774	0.11349	0.01468	-0.0572	-0.04841	-0.01798	0.36442	0.17479	-0.04411	-0.0543
p-value									<.0001	<.0001	0.0032	0.7034	0.1376	0.2091	0.6411	<.0001	<.0001	0.2524	0.1588
FHat2										-0.26301	0.27594	0.23367	0.17052	0.11289	0.05451	0.21459	0.23039	0.18343	0.11683
p-value										<.0001	<.0001	<.0001	<.0001	0.0033	0.1571	<.0001	<.0001	<.0001	0.0024
FHat3											0.22261	0.09592	-0.00722	-0.01674	-0.00192	0.48715	0.27684	0.01201	-0.02212
p-value											<.0001	0.0127	0.8514	0.6642	0.9602	<.0001	<.0001	0.7555	0.5662
FROH												0.9623	0.87056	0.75936	0.51309	0.38594	0.55142	0.63382	0.67203
p-value												<.0001	<.0001	<.0001	<.0001	<.0001	<.0001	<.0001	<.0001
FROH > 4 Mb													0.93126	0.82188	0.56076	0.12049	0.51023	0.66218	0.72314
p-value													<.0001	<.0001	<.0001	0.0017	<.0001	<.0001	<.0001
FROH > 8 Mb														0.89789	0.65332	0.01878	0.1618	0.68569	0.75836
p-value														<.0001	<.0001	0.6262	<.0001	<.0001	<.0001
FROH > 16 Mb															0.72678	-0.0161	0.10659	0.29525	0.84525
p-value															<.0001	0.6763	0.0056	<.0001	<.0001
FROH > 32 Mb																-0.02928	-0.02334	0.21621	0.24726
p-value																0.4475	0.5449	<.0001	<.0001
FROH > 2-4 Mb																	0.28201	0.06737	0.00007			0.001
p-value																	<.0001	0.0803	0.9985
FROH >4-8																		0.17492	0.16852
p-value																		<.0001	<.0001
FROH >8-16																			0.2483
p-value																			<.0001
FROH >16-32
p-value
