# Supplementary material for: Genomic Patterns of Homozygosity and Genetic Diversity in the Rhenish German Draught Horse
Source: Genes (Basel). 2025 Mar 11;16(3):327. doi: 10.3390/genes16030327 (PMC11942601; doi:10.3390/genes16030327)
Supplement: Supplementary file 1 [file genes-16-00327-s001.zip › Table S2a-d. Consensus ROH shared by at least 20%, 30%, 40% and 45% of the horses.xlsx]

## Sheet: 25%
Table S2a. Consensus ROH shared by at least 25 % of the horses.
Chromosome	Start position	End position	Number of SNPs	MAF	Gene name	Gene ID
1	111806815	111824637	3	0.2055
1	111904206	112009358	2	0.2028		ENSECAG00000058144,ENSECAG00000048505,ENSECAG00000054703
1	112404068	112426314	2	0.2292		ENSECAG00000056650,ENSECAG00000052032
1	151466236	153837170	65	0.2938	SPRED1,TMCO5A,MEIS2,CDIN1,U6	ENSECAG00000008623,ENSECAG00000051512,ENSECAG00000048384,ENSECAG00000043820,ENSECAG00000015308,ENSECAG00000042237,ENSECAG00000043798,ENSECAG00000048088,ENSECAG00000029821,ENSECAG00000043425,ENSECAG00000059864,ENSECAG00000058302,ENSECAG00000056442,ENSECAG00000047234,ENSECAG00000044282,ENSECAG00000046399,ENSECAG00000016870,ENSECAG00000032386,ENSECAG00000044385,ENSECAG00000010993,ENSECAG00000036841,…
1	154404279	155795652	24	0.4915	ZNF770,AQR,ACTC1,GJD2,SCG5,GREM1,FMN1,RYR3	ENSECAG00000050458,ENSECAG00000016399,ENSECAG00000049987,ENSECAG00000013022,ENSECAG00000045359,ENSECAG00000019302,ENSECAG00000036544,ENSECAG00000019780,ENSECAG00000022874,ENSECAG00000044796,ENSECAG00000045759,ENSECAG00000012209,ENSECAG00000047436,ENSECAG00000040802,ENSECAG00000059956,ENSECAG00000013267
1	156449080	156633245	3	0.2709	OR4F90P	ENSECAG00000030729,ENSECAG00000040782,ENSECAG00000045616,ENSECAG00000033527
2	90811943	93383936	75	0.4281	RNF150,TBC1D9,UCP1,ELMOD2,MGAT4D,CLGN,MAML3,MGST2,SETD7,RAB33B,NAA15,NDUFC1,MGARP,ELF2,NOCT,SLC7A11	ENSECAG00000015385,ENSECAG00000054178,ENSECAG00000015440,ENSECAG00000026962,ENSECAG00000017466,ENSECAG00000017651,ENSECAG00000017686,ENSECAG00000047277,ENSECAG00000030092,ENSECAG00000055537,ENSECAG00000046268,ENSECAG00000019137,ENSECAG00000019195,ENSECAG00000052945,ENSECAG00000044682,ENSECAG00000019219,ENSECAG00000050318,ENSECAG00000019611,ENSECAG00000019842,ENSECAG00000021948,ENSECAG00000022062,…
2	94842072	95516050	28	0.2255		ENSECAG00000051812,ENSECAG00000044629,ENSECAG00000041304,ENSECAG00000048762
3	34617902	38257938	77	0.2953	C16ORF95,FBXO31,ZCCHC14,JPH3,KLHDC4,SLC7A5,CA5A,BANP,ZNF469,ZFPM1,ZC3H18,IL17C,CYBA,MVD,SNAI3,CTU2,RNF166,PIEZO1,CDT1,APRT,GALNS,PABPN1L,CBFA2T3,ACSF3,CDH15,ANKRD11,ECA-MIR-9074,SPG7,RPL13,SNORD68,CPNE7,DPEP1,CHMP1A,CDK10,SPATA2L,VPS9D1,ZNF276,FANCA,SPIRE2,TCF25,MC1R,TUBB3,DEF8,GAS8,DBNDD1,URAH,SLC9B2,SLC9B1,CISD2,MANBA,NFKB1,SLC39A8	ENSECAG00000058803,ENSECAG00000001891,ENSECAG00000001926,ENSECAG00000053980,ENSECAG00000059358,ENSECAG00000009892,ENSECAG00000013066,ENSECAG00000018366,ENSECAG00000019667,ENSECAG00000039115,ENSECAG00000009215,ENSECAG00000047449,ENSECAG00000023701,ENSECAG00000000420,ENSECAG00000039591,ENSECAG00000028501,ENSECAG00000010806,ENSECAG00000057857,ENSECAG00000011599,ENSECAG00000041547,ENSECAG00000010965,…
3	103157111	106352284	78	0.1647	GBA3,ADGRA3,KCNIP4,PACRGL,SLIT2,MIR218-1	ENSECAG00000014346,ENSECAG00000014865,ENSECAG00000047578,ENSECAG00000053867,ENSECAG00000032234,ENSECAG00000018365,ENSECAG00000021508,ENSECAG00000022407,ENSECAG00000025652,ENSECAG00000057886,ENSECAG00000003040,ENSECAG00000050925,ENSECAG00000046295,ENSECAG00000033069
4	47450595	54043481	152	0.2656	DGKB,AGMO,CRPPA,SOSTDC1,LRRC72,ANKMY2,BZW2,TSPAN13,AGR2,AGR3,AHR,SNX13,HDAC9,TWIST1,POLR1F,TMEM196,MACC1,ITGB8,ABCB5,SP8,SP4,DNAH11,CDCA7L,RAPGEF5	ENSECAG00000000310,ENSECAG00000037292,ENSECAG00000029675,ENSECAG00000044518,ENSECAG00000009353,ENSECAG00000059783,ENSECAG00000050197,ENSECAG00000036217,ENSECAG00000012109,ENSECAG00000013150,ENSECAG00000014046,ENSECAG00000022038,ENSECAG00000010623,ENSECAG00000043283,ENSECAG00000012283,ENSECAG00000040365,ENSECAG00000049506,ENSECAG00000056342,ENSECAG00000041942,ENSECAG00000053086,ENSECAG00000043651,…
5	47399241	53382340	156	0.4382	SPAG17,WDR3,GDAP2,RNASEP_NUC,TENT5C,ECA-MIR-8970,MAN1A2,VTCN1,TRIM45,TTF2,CD101,PTGFRN,IGSF3,CD2,ATP1A1,MAB21L3,SLC22A15,NHLH2,CASQ2,VANGL1,NGF,TSPAN2,TSHB,SYCP1,SIKE1,CSDE1,NRAS,AMPD1,DENND2C,TRIM33,SYT6,OLFML3,HIPK1,DCLRE1B,AP4B1,PTPN22,RSBN1,PHTF1,MAGI3,LRIG2,SLC16A1,TAFA3,PPM1J,RHOC,MOV10,CAPZA1,ST7L,WNT2B,CTTNBP2NL,KCND3,DDX20,INKA2,RAP1A	ENSECAG00000024156,ENSECAG00000006575,ENSECAG00000014270,ENSECAG00000050896,ENSECAG00000051454,ENSECAG00000040778,ENSECAG00000052378,ENSECAG00000046424,ENSECAG00000019626,ENSECAG00000031324,ENSECAG00000058095,ENSECAG00000019681,ENSECAG00000008749,ENSECAG00000010259,ENSECAG00000012474,ENSECAG00000017048,ENSECAG00000017101,ENSECAG00000050523,ENSECAG00000022378,ENSECAG00000019437,ENSECAG00000057106,…
7	43493098	49790152	78	0.319	GLB1L2,B3GAT1,ADGRE3,ZNF333,CLEC17A,NDUFB7,TECR,DNAJB1,PTGER1,PKN1,DDX39A,ADGRE5,ADGRL1,ECA-MIR-8994,ASF1B,ECA-MIR-8997,PRKACA,C7H19ORF67,PALM3,MISP3,IL27RA,ECA-MIR-1271B,RFX1,DCAF15,PODNL1,CC2D1A,BRME1,NANOS3,ZSWIM4,ECA-MIR-23A,ECA-MIR-27A,ECA-MIR-24-1,ECA-MIR-8992,C7H19ORF53,YJU2B,CACNA1A,IER2,STX10,NACC1,TRMT1,LYL1,NFIX,GADD45GIP1,DAND5,RAD23A,CALR,FARSA,SYCE2,GCDH,KLF1,DNASE2,MAST1,RTBDN,RNAS…	ENSECAG00000019629,ENSECAG00000054734,ENSECAG00000024922,ENSECAG00000008023,ENSECAG00000054237,ENSECAG00000050904,ENSECAG00000050661,ENSECAG00000045187,ENSECAG00000044461,ENSECAG00000053657,ENSECAG00000035207,ENSECAG00000032600,ENSECAG00000056569,ENSECAG00000029158,ENSECAG00000046307,ENSECAG00000059022,ENSECAG00000058466,ENSECAG00000044576,ENSECAG00000054692,ENSECAG00000055175,ENSECAG00000046021,…
8	28355849	28355849	1	0.3132
8	28635076	31491056	68	0.4003	TMEM132C,SLC15A4,GLT1D1,TMEM132D,FZD10,PIWIL1,RIMBP2,STX2,RAN,ADGRD1,ECA-MIR-9013,ECA-MIR-9002-1,SFSWAP	ENSECAG00000043289,ENSECAG00000049346,ENSECAG00000007519,ENSECAG00000009611,ENSECAG00000013228,ENSECAG00000046346,ENSECAG00000013907,ENSECAG00000033384,ENSECAG00000034327,ENSECAG00000057971,ENSECAG00000053386,ENSECAG00000034827,ENSECAG00000052094,ENSECAG00000001633,ENSECAG00000049379,ENSECAG00000029134,ENSECAG00000059393,ENSECAG00000057086,ENSECAG00000016506,ENSECAG00000009720,ENSECAG00000031007,…
9	32004634	32257242	7	0.1654	PCMTD1	ENSECAG00000055710,ENSECAG00000046614,ENSECAG00000058919,ENSECAG00000053325,ENSECAG00000052092,ENSECAG00000022204
9	34181903	37372839	84	0.2251	PPDPFL,SNAI2,CLXN,UBE2V2,MCM4,PRKDC,CEBPD,SPIDR	ENSECAG00000051290,ENSECAG00000053982,ENSECAG00000057328,ENSECAG00000040755,ENSECAG00000051315,ENSECAG00000048878,ENSECAG00000057624,ENSECAG00000010120,ENSECAG00000050644,ENSECAG00000050798,ENSECAG00000058549,ENSECAG00000014162,ENSECAG00000027910,ENSECAG00000019276,ENSECAG00000020168,ENSECAG00000051008,ENSECAG00000056081,ENSECAG00000046405,ENSECAG00000049708,ENSECAG00000039817,ENSECAG00000026935,…
9	37867060	41141785	101	0.3961	RIPK2,NBN,OSGIN2,DECR1,CALB1,TMEM64,NECAB1,C8ORF88,PIP4P2,OTUD6B,SLC26A7,RUNX1T1	ENSECAG00000058632,ENSECAG00000044755,ENSECAG00000038885,ENSECAG00000052913,ENSECAG00000023011,ENSECAG00000013889,ENSECAG00000013560,ENSECAG00000037667,ENSECAG00000022113,ENSECAG00000056912,ENSECAG00000000058,ENSECAG00000008174,ENSECAG00000009384,ENSECAG00000050360,ENSECAG00000029843,ENSECAG00000012004,ENSECAG00000027313,ENSECAG00000018205,ENSECAG00000059759,ENSECAG00000003602,ENSECAG00000047838,…
10	22944296	22944296	1	0.1211		ENSECAG00000029998
10	23148102	29594216	186	0.07143	DPRX,ECA-MIR-371,ECA-MIR-372,NLRP12,MYADM,PRKCG,CACNG7,CACNG8,MIR935,CACNG6,VSTM1,OSCAR,TFPT,PRPF31,CNOT3,LENG1,TMC4,TSEN34,MBOAT7,RPS9,LILRA,ILT11A,CDC42EP5,LENG9,LENG8,TTYH1,KIR3DL,FCAR,NCR1,NLRP2,GP6,RDH13,EPS8L1,PPP1R12C,ECA-MIR-9086,TNNT1,TNNI3,SYT5,PTPRH,TMEM86B,PPP6R1,HSPBP1,BRSK1,TMEM150B,KMT5C,GARIN5B,IL11,TMEM190,RPL28,SHISA7,ISOC2,C19ORF85,NAT14,SSC5D,SBK2,SBK3,ZNF579,FIZ1,ZNF524,ZNF86…	ENSECAG00000047040,ENSECAG00000008946,ENSECAG00000051151,ENSECAG00000053608,ENSECAG00000039109,ENSECAG00000055369,ENSECAG00000048180,ENSECAG00000041268,ENSECAG00000033778,ENSECAG00000050064,ENSECAG00000054777,ENSECAG00000052408,ENSECAG00000050527,ENSECAG00000027170,ENSECAG00000026526,ENSECAG00000017662,ENSECAG00000001317,ENSECAG00000019249,ENSECAG00000012831,ENSECAG00000033397,ENSECAG00000034578,…
10	29913164	30107493	6	0.4126
11	22398804	22458770	2	0.4457	RAPGEFL1,CASC3,MSL1	ENSECAG00000016871,ENSECAG00000019947,ENSECAG00000023981
11	22500830	25851932	99	0.4274	THRA,MED24,SNORD124,CSF3,PSMD3,GSDMA,LRRC3C,ORMDL3,GSDMB,ZPBP2,IKZF3,GRB7,MIEN1,ERBB2,PGAP3,PNMT,TCAP,STARD3,PPP1R1B,NEUROD2,CDK12,MED1,FBXL20,STAC2,CACNB1,ARL5C,PLXDC1,FBXO47,LASP1,RPL23,SNORA21,C11H17ORF98,CWC25,PIP4K2B,PSMB3,PCGF2,CISD3,MLLT6,EPOP,SRCIN1,ARHGAP23,SOCS7,GPR179,MRPL45,NPEPPS,KPNB1,TBKBP1,TBX21,OSBPL7,LRRC46,SCRN2,SP6,ECA-MIR-9103,SP2,PNPO,PRR15L,CDK5RAP3,COPZ2,NFE2L1,CBX1,SNX11,…	ENSECAG00000011120,ENSECAG00000019186,ENSECAG00000027078,ENSECAG00000008668,ENSECAG00000010572,ENSECAG00000020443,ENSECAG00000002616,ENSECAG00000023078,ENSECAG00000023937,ENSECAG00000024094,ENSECAG00000007441,ENSECAG00000048598,ENSECAG00000012823,ENSECAG00000020322,ENSECAG00000020409,ENSECAG00000009141,ENSECAG00000010548,ENSECAG00000011860,ENSECAG00000012228,ENSECAG00000020165,ENSECAG00000020811,…
11	25909215	31136002	162	0.4941	ITGA3,PDK2,SAMD14,PPP1R9B,SGCA,COL1A1,TMEM92,XYLT2,EME1,MRPL27,ACSF2,CHAD,RSAD1,MYCBPAP,EPN3,SPATA20,CACNA1G,ABCC3,ANKRD40,LUC7L3,ANKRD40CL,WFIKKN2,TOB1,SPAG9,NME1,MBTD1,NME2,UTP18,CA10,U3,KIF2B,TOM1L1,COX11,STXBP4,HLF,MMD,SMIM36,TMEM100,PCTP,ANKFN1	ENSECAG00000015760,ENSECAG00000022822,ENSECAG00000008063,ENSECAG00000011107,ENSECAG00000047470,ENSECAG00000050948,ENSECAG00000013693,ENSECAG00000051469,ENSECAG00000025196,ENSECAG00000012367,ENSECAG00000012454,ENSECAG00000017079,ENSECAG00000016779,ENSECAG00000018072,ENSECAG00000019245,ENSECAG00000053781,ENSECAG00000023248,ENSECAG00000000721,ENSECAG00000004484,ENSECAG00000008281,ENSECAG00000015461,…
20	35643873	36273060	23	0.3545	PACSIN1,SPDEF,ILRUN,SNRPC,UHRF1BP1,TAF11,ANKS1A,TCP11,SCUBE3	ENSECAG00000013077,ENSECAG00000021717,ENSECAG00000000406,ENSECAG00000053290,ENSECAG00000055666,ENSECAG00000026848,ENSECAG00000009741,ENSECAG00000016725,ENSECAG00000019918,ENSECAG00000012071,ENSECAG00000015613
20	42160060	42664632	15	0.3202	CCND3,TAF8,C6ORF132,GUCA1A,GUCA1B,MRPS10,TRERF1,UBR2	ENSECAG00000023862,ENSECAG00000024276,ENSECAG00000034930,ENSECAG00000002139,ENSECAG00000009745,ENSECAG00000038639,ENSECAG00000015274,ENSECAG00000016971,ENSECAG00000056592,ENSECAG00000044626,ENSECAG00000039159,ENSECAG00000020598,ENSECAG00000058844
21	27007958	29078592	64	0.3043	DAB2,C9,FYB1,RICTOR,OSMR,LIFR,EGFLAM,GDNF,WDR70,NUP155,CPLANE1,NIPBL	ENSECAG00000057375,ENSECAG00000058401,ENSECAG00000057183,ENSECAG00000055990,ENSECAG00000058343,ENSECAG00000052119,ENSECAG00000049337,ENSECAG00000013597,ENSECAG00000047883,ENSECAG00000007865,ENSECAG00000016675,ENSECAG00000000308,ENSECAG00000019438,ENSECAG00000045301,ENSECAG00000051511,ENSECAG00000059085,ENSECAG00000057958,ENSECAG00000028863,ENSECAG00000047060,ENSECAG00000055925,ENSECAG00000020208,…
22	45438601	45535154	3	0.4509		ENSECAG00000033990,ENSECAG00000047273,ENSECAG00000054680,ENSECAG00000053404,ENSECAG00000053132,ENSECAG00000045906,ENSECAG00000058936
22	45694662	46556975	24	0.1024	RAB22A,VAPB,APCDD1L,STX16,NPEPL1,ECA-MIR-296,GNAS,NELFCD,CTSZ,TUBB1,PRELID3B,ZNF831	ENSECAG00000012914,ENSECAG00000013265,ENSECAG00000051642,ENSECAG00000027891,ENSECAG00000054801,ENSECAG00000039524,ENSECAG00000018583,ENSECAG00000022211,ENSECAG00000055289,ENSECAG00000055297,ENSECAG00000056949,ENSECAG00000051209,ENSECAG00000054449,ENSECAG00000046429,ENSECAG00000044594,ENSECAG00000050118,ENSECAG00000004696,ENSECAG00000053157,ENSECAG00000040282,ENSECAG00000024243,ENSECAG00000016334,…
22	46829716	47411867	17	0.2433	PHACTR3,SYCP2,FAM217B,PPP1R3D,CDH26	ENSECAG00000047061,ENSECAG00000007706,ENSECAG00000016085,ENSECAG00000004770,ENSECAG00000004743,ENSECAG00000036432,ENSECAG00000020738
28	23905312	24020526	5	0.3217		ENSECAG00000025578,ENSECAG00000047574

## Sheet: 30%
Table S2b. Consensus ROH shared by at least 30 % of the horses.
Chromosome	Start position	End position	Number of SNPs	MAF	Gene name	Gene ID
1	111806815	111824637	3	0.2055
1	111904206	112009358	2	0.2028		ENSECAG00000058144,ENSECAG00000048505,ENSECAG00000054703
1	112404068	112426314	2	0.2292		ENSECAG00000056650,ENSECAG00000052032
1	151466236	153837170	65	0.2938	SPRED1,TMCO5A,MEIS2,CDIN1,U6	ENSECAG00000008623,ENSECAG00000051512,ENSECAG00000048384,ENSECAG00000043820,ENSECAG00000015308,ENSECAG00000042237,ENSECAG00000043798,ENSECAG00000048088,ENSECAG00000029821,ENSECAG00000043425,ENSECAG00000059864,ENSECAG00000058302,ENSECAG00000056442,ENSECAG00000047234,ENSECAG00000044282,ENSECAG00000046399,ENSECAG00000016870,ENSECAG00000032386,ENSECAG00000044385,ENSECAG00000010993,ENSECAG00000036841,…
1	154404279	155795652	24	0.4915	ZNF770,AQR,ACTC1,GJD2,SCG5,GREM1,FMN1,RYR3	ENSECAG00000050458,ENSECAG00000016399,ENSECAG00000049987,ENSECAG00000013022,ENSECAG00000045359,ENSECAG00000019302,ENSECAG00000036544,ENSECAG00000019780,ENSECAG00000022874,ENSECAG00000044796,ENSECAG00000045759,ENSECAG00000012209,ENSECAG00000047436,ENSECAG00000040802,ENSECAG00000059956,ENSECAG00000013267
1	156449080	156633245	3	0.2709	OR4F90P	ENSECAG00000030729,ENSECAG00000040782,ENSECAG00000045616,ENSECAG00000033527
2	90811943	93383936	75	0.4281	RNF150,TBC1D9,UCP1,ELMOD2,MGAT4D,CLGN,MAML3,MGST2,SETD7,RAB33B,NAA15,NDUFC1,MGARP,ELF2,NOCT,SLC7A11	ENSECAG00000015385,ENSECAG00000054178,ENSECAG00000015440,ENSECAG00000026962,ENSECAG00000017466,ENSECAG00000017651,ENSECAG00000017686,ENSECAG00000047277,ENSECAG00000030092,ENSECAG00000055537,ENSECAG00000046268,ENSECAG00000019137,ENSECAG00000019195,ENSECAG00000052945,ENSECAG00000044682,ENSECAG00000019219,ENSECAG00000050318,ENSECAG00000019611,ENSECAG00000019842,ENSECAG00000021948,ENSECAG00000022062,…
2	94842072	95516050	28	0.2255		ENSECAG00000051812,ENSECAG00000044629,ENSECAG00000041304,ENSECAG00000048762
3	34617902	38257938	77	0.2953	C16ORF95,FBXO31,ZCCHC14,JPH3,KLHDC4,SLC7A5,CA5A,BANP,ZNF469,ZFPM1,ZC3H18,IL17C,CYBA,MVD,SNAI3,CTU2,RNF166,PIEZO1,CDT1,APRT,GALNS,PABPN1L,CBFA2T3,ACSF3,CDH15,ANKRD11,ECA-MIR-9074,SPG7,RPL13,SNORD68,CPNE7,DPEP1,CHMP1A,CDK10,SPATA2L,VPS9D1,ZNF276,FANCA,SPIRE2,TCF25,MC1R,TUBB3,DEF8,GAS8,DBNDD1,URAH,SLC9B2,SLC9B1,CISD2,MANBA,NFKB1,SLC39A8	ENSECAG00000058803,ENSECAG00000001891,ENSECAG00000001926,ENSECAG00000053980,ENSECAG00000059358,ENSECAG00000009892,ENSECAG00000013066,ENSECAG00000018366,ENSECAG00000019667,ENSECAG00000039115,ENSECAG00000009215,ENSECAG00000047449,ENSECAG00000023701,ENSECAG00000000420,ENSECAG00000039591,ENSECAG00000028501,ENSECAG00000010806,ENSECAG00000057857,ENSECAG00000011599,ENSECAG00000041547,ENSECAG00000010965,…
3	103157111	106352284	78	0.1647	GBA3,ADGRA3,KCNIP4,PACRGL,SLIT2,MIR218-1	ENSECAG00000014346,ENSECAG00000014865,ENSECAG00000047578,ENSECAG00000053867,ENSECAG00000032234,ENSECAG00000018365,ENSECAG00000021508,ENSECAG00000022407,ENSECAG00000025652,ENSECAG00000057886,ENSECAG00000003040,ENSECAG00000050925,ENSECAG00000046295,ENSECAG00000033069
4	47450595	54043481	152	0.2656	DGKB,AGMO,CRPPA,SOSTDC1,LRRC72,ANKMY2,BZW2,TSPAN13,AGR2,AGR3,AHR,SNX13,HDAC9,TWIST1,POLR1F,TMEM196,MACC1,ITGB8,ABCB5,SP8,SP4,DNAH11,CDCA7L,RAPGEF5	ENSECAG00000000310,ENSECAG00000037292,ENSECAG00000029675,ENSECAG00000044518,ENSECAG00000009353,ENSECAG00000059783,ENSECAG00000050197,ENSECAG00000036217,ENSECAG00000012109,ENSECAG00000013150,ENSECAG00000014046,ENSECAG00000022038,ENSECAG00000010623,ENSECAG00000043283,ENSECAG00000012283,ENSECAG00000040365,ENSECAG00000049506,ENSECAG00000056342,ENSECAG00000041942,ENSECAG00000053086,ENSECAG00000043651,…
5	47399241	53382340	156	0.4382	SPAG17,WDR3,GDAP2,RNASEP_NUC,TENT5C,ECA-MIR-8970,MAN1A2,VTCN1,TRIM45,TTF2,CD101,PTGFRN,IGSF3,CD2,ATP1A1,MAB21L3,SLC22A15,NHLH2,CASQ2,VANGL1,NGF,TSPAN2,TSHB,SYCP1,SIKE1,CSDE1,NRAS,AMPD1,DENND2C,TRIM33,SYT6,OLFML3,HIPK1,DCLRE1B,AP4B1,PTPN22,RSBN1,PHTF1,MAGI3,LRIG2,SLC16A1,TAFA3,PPM1J,RHOC,MOV10,CAPZA1,ST7L,WNT2B,CTTNBP2NL,KCND3,DDX20,INKA2,RAP1A	ENSECAG00000024156,ENSECAG00000006575,ENSECAG00000014270,ENSECAG00000050896,ENSECAG00000051454,ENSECAG00000040778,ENSECAG00000052378,ENSECAG00000046424,ENSECAG00000019626,ENSECAG00000031324,ENSECAG00000058095,ENSECAG00000019681,ENSECAG00000008749,ENSECAG00000010259,ENSECAG00000012474,ENSECAG00000017048,ENSECAG00000017101,ENSECAG00000050523,ENSECAG00000022378,ENSECAG00000019437,ENSECAG00000057106,…
7	43493098	49790152	78	0.319	GLB1L2,B3GAT1,ADGRE3,ZNF333,CLEC17A,NDUFB7,TECR,DNAJB1,PTGER1,PKN1,DDX39A,ADGRE5,ADGRL1,ECA-MIR-8994,ASF1B,ECA-MIR-8997,PRKACA,C7H19ORF67,PALM3,MISP3,IL27RA,ECA-MIR-1271B,RFX1,DCAF15,PODNL1,CC2D1A,BRME1,NANOS3,ZSWIM4,ECA-MIR-23A,ECA-MIR-27A,ECA-MIR-24-1,ECA-MIR-8992,C7H19ORF53,YJU2B,CACNA1A,IER2,STX10,NACC1,TRMT1,LYL1,NFIX,GADD45GIP1,DAND5,RAD23A,CALR,FARSA,SYCE2,GCDH,KLF1,DNASE2,MAST1,RTBDN,RNAS…	ENSECAG00000019629,ENSECAG00000054734,ENSECAG00000024922,ENSECAG00000008023,ENSECAG00000054237,ENSECAG00000050904,ENSECAG00000050661,ENSECAG00000045187,ENSECAG00000044461,ENSECAG00000053657,ENSECAG00000035207,ENSECAG00000032600,ENSECAG00000056569,ENSECAG00000029158,ENSECAG00000046307,ENSECAG00000059022,ENSECAG00000058466,ENSECAG00000044576,ENSECAG00000054692,ENSECAG00000055175,ENSECAG00000046021,…
8	28355849	28355849	1	0.3132
8	28635076	31491056	68	0.4003	TMEM132C,SLC15A4,GLT1D1,TMEM132D,FZD10,PIWIL1,RIMBP2,STX2,RAN,ADGRD1,ECA-MIR-9013,ECA-MIR-9002-1,SFSWAP	ENSECAG00000043289,ENSECAG00000049346,ENSECAG00000007519,ENSECAG00000009611,ENSECAG00000013228,ENSECAG00000046346,ENSECAG00000013907,ENSECAG00000033384,ENSECAG00000034327,ENSECAG00000057971,ENSECAG00000053386,ENSECAG00000034827,ENSECAG00000052094,ENSECAG00000001633,ENSECAG00000049379,ENSECAG00000029134,ENSECAG00000059393,ENSECAG00000057086,ENSECAG00000016506,ENSECAG00000009720,ENSECAG00000031007,…
9	32004634	32257242	7	0.1654	PCMTD1	ENSECAG00000055710,ENSECAG00000046614,ENSECAG00000058919,ENSECAG00000053325,ENSECAG00000052092,ENSECAG00000022204
9	34181903	37372839	84	0.2251	PPDPFL,SNAI2,CLXN,UBE2V2,MCM4,PRKDC,CEBPD,SPIDR	ENSECAG00000051290,ENSECAG00000053982,ENSECAG00000057328,ENSECAG00000040755,ENSECAG00000051315,ENSECAG00000048878,ENSECAG00000057624,ENSECAG00000010120,ENSECAG00000050644,ENSECAG00000050798,ENSECAG00000058549,ENSECAG00000014162,ENSECAG00000027910,ENSECAG00000019276,ENSECAG00000020168,ENSECAG00000051008,ENSECAG00000056081,ENSECAG00000046405,ENSECAG00000049708,ENSECAG00000039817,ENSECAG00000026935,…
9	37867060	41141785	101	0.3961	RIPK2,NBN,OSGIN2,DECR1,CALB1,TMEM64,NECAB1,C8ORF88,PIP4P2,OTUD6B,SLC26A7,RUNX1T1	ENSECAG00000058632,ENSECAG00000044755,ENSECAG00000038885,ENSECAG00000052913,ENSECAG00000023011,ENSECAG00000013889,ENSECAG00000013560,ENSECAG00000037667,ENSECAG00000022113,ENSECAG00000056912,ENSECAG00000000058,ENSECAG00000008174,ENSECAG00000009384,ENSECAG00000050360,ENSECAG00000029843,ENSECAG00000012004,ENSECAG00000027313,ENSECAG00000018205,ENSECAG00000059759,ENSECAG00000003602,ENSECAG00000047838,…
10	22944296	22944296	1	0.1211		ENSECAG00000029998
10	23148102	29594216	186	0.07143	DPRX,ECA-MIR-371,ECA-MIR-372,NLRP12,MYADM,PRKCG,CACNG7,CACNG8,MIR935,CACNG6,VSTM1,OSCAR,TFPT,PRPF31,CNOT3,LENG1,TMC4,TSEN34,MBOAT7,RPS9,LILRA,ILT11A,CDC42EP5,LENG9,LENG8,TTYH1,KIR3DL,FCAR,NCR1,NLRP2,GP6,RDH13,EPS8L1,PPP1R12C,ECA-MIR-9086,TNNT1,TNNI3,SYT5,PTPRH,TMEM86B,PPP6R1,HSPBP1,BRSK1,TMEM150B,KMT5C,GARIN5B,IL11,TMEM190,RPL28,SHISA7,ISOC2,C19ORF85,NAT14,SSC5D,SBK2,SBK3,ZNF579,FIZ1,ZNF524,ZNF86…	ENSECAG00000047040,ENSECAG00000008946,ENSECAG00000051151,ENSECAG00000053608,ENSECAG00000039109,ENSECAG00000055369,ENSECAG00000048180,ENSECAG00000041268,ENSECAG00000033778,ENSECAG00000050064,ENSECAG00000054777,ENSECAG00000052408,ENSECAG00000050527,ENSECAG00000027170,ENSECAG00000026526,ENSECAG00000017662,ENSECAG00000001317,ENSECAG00000019249,ENSECAG00000012831,ENSECAG00000033397,ENSECAG00000034578,…
10	29913164	30107493	6	0.4126
11	22398804	22458770	2	0.4457	RAPGEFL1,CASC3,MSL1	ENSECAG00000016871,ENSECAG00000019947,ENSECAG00000023981
11	22500830	25851932	99	0.4274	THRA,MED24,SNORD124,CSF3,PSMD3,GSDMA,LRRC3C,ORMDL3,GSDMB,ZPBP2,IKZF3,GRB7,MIEN1,ERBB2,PGAP3,PNMT,TCAP,STARD3,PPP1R1B,NEUROD2,CDK12,MED1,FBXL20,STAC2,CACNB1,ARL5C,PLXDC1,FBXO47,LASP1,RPL23,SNORA21,C11H17ORF98,CWC25,PIP4K2B,PSMB3,PCGF2,CISD3,MLLT6,EPOP,SRCIN1,ARHGAP23,SOCS7,GPR179,MRPL45,NPEPPS,KPNB1,TBKBP1,TBX21,OSBPL7,LRRC46,SCRN2,SP6,ECA-MIR-9103,SP2,PNPO,PRR15L,CDK5RAP3,COPZ2,NFE2L1,CBX1,SNX11,…	ENSECAG00000011120,ENSECAG00000019186,ENSECAG00000027078,ENSECAG00000008668,ENSECAG00000010572,ENSECAG00000020443,ENSECAG00000002616,ENSECAG00000023078,ENSECAG00000023937,ENSECAG00000024094,ENSECAG00000007441,ENSECAG00000048598,ENSECAG00000012823,ENSECAG00000020322,ENSECAG00000020409,ENSECAG00000009141,ENSECAG00000010548,ENSECAG00000011860,ENSECAG00000012228,ENSECAG00000020165,ENSECAG00000020811,…
11	25909215	31136002	162	0.4941	ITGA3,PDK2,SAMD14,PPP1R9B,SGCA,COL1A1,TMEM92,XYLT2,EME1,MRPL27,ACSF2,CHAD,RSAD1,MYCBPAP,EPN3,SPATA20,CACNA1G,ABCC3,ANKRD40,LUC7L3,ANKRD40CL,WFIKKN2,TOB1,SPAG9,NME1,MBTD1,NME2,UTP18,CA10,U3,KIF2B,TOM1L1,COX11,STXBP4,HLF,MMD,SMIM36,TMEM100,PCTP,ANKFN1	ENSECAG00000015760,ENSECAG00000022822,ENSECAG00000008063,ENSECAG00000011107,ENSECAG00000047470,ENSECAG00000050948,ENSECAG00000013693,ENSECAG00000051469,ENSECAG00000025196,ENSECAG00000012367,ENSECAG00000012454,ENSECAG00000017079,ENSECAG00000016779,ENSECAG00000018072,ENSECAG00000019245,ENSECAG00000053781,ENSECAG00000023248,ENSECAG00000000721,ENSECAG00000004484,ENSECAG00000008281,ENSECAG00000015461,…
20	35643873	36273060	23	0.3545	PACSIN1,SPDEF,ILRUN,SNRPC,UHRF1BP1,TAF11,ANKS1A,TCP11,SCUBE3	ENSECAG00000013077,ENSECAG00000021717,ENSECAG00000000406,ENSECAG00000053290,ENSECAG00000055666,ENSECAG00000026848,ENSECAG00000009741,ENSECAG00000016725,ENSECAG00000019918,ENSECAG00000012071,ENSECAG00000015613
20	42160060	42664632	15	0.3202	CCND3,TAF8,C6ORF132,GUCA1A,GUCA1B,MRPS10,TRERF1,UBR2	ENSECAG00000023862,ENSECAG00000024276,ENSECAG00000034930,ENSECAG00000002139,ENSECAG00000009745,ENSECAG00000038639,ENSECAG00000015274,ENSECAG00000016971,ENSECAG00000056592,ENSECAG00000044626,ENSECAG00000039159,ENSECAG00000020598,ENSECAG00000058844
21	27007958	29078592	64	0.3043	DAB2,C9,FYB1,RICTOR,OSMR,LIFR,EGFLAM,GDNF,WDR70,NUP155,CPLANE1,NIPBL	ENSECAG00000057375,ENSECAG00000058401,ENSECAG00000057183,ENSECAG00000055990,ENSECAG00000058343,ENSECAG00000052119,ENSECAG00000049337,ENSECAG00000013597,ENSECAG00000047883,ENSECAG00000007865,ENSECAG00000016675,ENSECAG00000000308,ENSECAG00000019438,ENSECAG00000045301,ENSECAG00000051511,ENSECAG00000059085,ENSECAG00000057958,ENSECAG00000028863,ENSECAG00000047060,ENSECAG00000055925,ENSECAG00000020208,…
22	45438601	45535154	3	0.4509		ENSECAG00000033990,ENSECAG00000047273,ENSECAG00000054680,ENSECAG00000053404,ENSECAG00000053132,ENSECAG00000045906,ENSECAG00000058936
22	45694662	46556975	24	0.1024	RAB22A,VAPB,APCDD1L,STX16,NPEPL1,ECA-MIR-296,GNAS,NELFCD,CTSZ,TUBB1,PRELID3B,ZNF831	ENSECAG00000012914,ENSECAG00000013265,ENSECAG00000051642,ENSECAG00000027891,ENSECAG00000054801,ENSECAG00000039524,ENSECAG00000018583,ENSECAG00000022211,ENSECAG00000055289,ENSECAG00000055297,ENSECAG00000056949,ENSECAG00000051209,ENSECAG00000054449,ENSECAG00000046429,ENSECAG00000044594,ENSECAG00000050118,ENSECAG00000004696,ENSECAG00000053157,ENSECAG00000040282,ENSECAG00000024243,ENSECAG00000016334,…
22	46829716	47411867	17	0.2433	PHACTR3,SYCP2,FAM217B,PPP1R3D,CDH26	ENSECAG00000047061,ENSECAG00000007706,ENSECAG00000016085,ENSECAG00000004770,ENSECAG00000004743,ENSECAG00000036432,ENSECAG00000020738
28	23905312	24020526	5	0.3217		ENSECAG00000025578,ENSECAG00000047574

## Sheet: 40%
Table S2c. Consensus ROH shared by at least 40 % of the horses.
Chromosome	Start position	End position	Number of SNPs	MAF	Gene name	Gene ID
3	103348400	105904688	63	0.3276	GBA3,ADGRA3,KCNIP4,PACRGL,SLIT2,MIR218-1	ENSECAG00000014346,ENSECAG00000014865,ENSECAG00000047578,ENSECAG00000053867,ENSECAG00000032234,ENSECAG00000018365,ENSECAG00000021508,ENSECAG00000022407,ENSECAG00000025652,ENSECAG00000057886,ENSECAG00000003040,ENSECAG00000050925
5	48589887	52665829	100	0.1471	TTF2,CD101,PTGFRN,IGSF3,CD2,ATP1A1,MAB21L3,SLC22A15,NHLH2,CASQ2,VANGL1,NGF,TSPAN2,TSHB,SYCP1,SIKE1,CSDE1,NRAS,AMPD1,DENND2C,TRIM33,SYT6,OLFML3,HIPK1,DCLRE1B,AP4B1,PTPN22,RSBN1,PHTF1,MAGI3,LRIG2,SLC16A1,TAFA3,PPM1J,RHOC,MOV10,CAPZA1,ST7L,WNT2B,CTTNBP2NL	ENSECAG00000012474,ENSECAG00000017048,ENSECAG00000017101,ENSECAG00000050523,ENSECAG00000022378,ENSECAG00000019437,ENSECAG00000057106,ENSECAG00000050218,ENSECAG00000058402,ENSECAG00000047715,ENSECAG00000056436,ENSECAG00000024623,ENSECAG00000049929,ENSECAG00000046538,ENSECAG00000035915,ENSECAG00000053843,ENSECAG00000048302,ENSECAG00000019090,ENSECAG00000020117,ENSECAG00000054567,ENSECAG00000030954,…
5	53121994	53206673	4	0.3819	KCND3	ENSECAG00000011594
7	43493098	49256338	66	0.4881	GLB1L2,B3GAT1,ADGRE3,ZNF333,CLEC17A,NDUFB7,TECR,DNAJB1,PTGER1,PKN1,DDX39A,ADGRE5,ADGRL1,ECA-MIR-8994,ASF1B,ECA-MIR-8997,PRKACA,C7H19ORF67,PALM3,MISP3,IL27RA,ECA-MIR-1271B,RFX1,DCAF15,PODNL1,CC2D1A,BRME1,NANOS3,ZSWIM4,ECA-MIR-23A,ECA-MIR-27A,ECA-MIR-24-1,ECA-MIR-8992,C7H19ORF53,YJU2B,CACNA1A,IER2,STX10,NACC1,TRMT1,LYL1,NFIX,GADD45GIP1,DAND5,RAD23A,CALR,FARSA,SYCE2,GCDH,KLF1,DNASE2,MAST1,RTBDN,RNAS…	ENSECAG00000019629,ENSECAG00000054734,ENSECAG00000024922,ENSECAG00000008023,ENSECAG00000054237,ENSECAG00000050904,ENSECAG00000050661,ENSECAG00000045187,ENSECAG00000044461,ENSECAG00000053657,ENSECAG00000035207,ENSECAG00000032600,ENSECAG00000056569,ENSECAG00000029158,ENSECAG00000046307,ENSECAG00000059022,ENSECAG00000058466,ENSECAG00000044576,ENSECAG00000054692,ENSECAG00000055175,ENSECAG00000046021,…
11	23955436	24911431	30	0.2671	TBKBP1,TBX21,OSBPL7,LRRC46,SCRN2,SP6,ECA-MIR-9103,SP2,PNPO,PRR15L,CDK5RAP3,COPZ2,NFE2L1,CBX1,SNX11,SKAP1,HOXB1,HOXB2,HOXB3,HOXB4,ECA-MIR-10A,HOXB5,HOXB8,HOXB9,ECA-MIR-196A,HOXB13,TTLL6,CALCOCO2	ENSECAG00000016107,ENSECAG00000048602,ENSECAG00000060156,ENSECAG00000058296,ENSECAG00000018160,ENSECAG00000019067,ENSECAG00000007543,ENSECAG00000009826,ENSECAG00000012853,ENSECAG00000030150,ENSECAG00000012859,ENSECAG00000014995,ENSECAG00000002658,ENSECAG00000018688,ENSECAG00000024471,ENSECAG00000036044,ENSECAG00000052703,ENSECAG00000044271,ENSECAG00000007777,ENSECAG00000008048,ENSECAG00000008117,…

## Sheet: 45%
Table S2d. Consensus ROH shared by at least 45 % of the horses.
Chromosome	Start position	End position	Number of SNPs	MAF	Gene name	Gene ID
3	103818623	105904688	51	0.3276	ADGRA3,KCNIP4,PACRGL,SLIT2,MIR218-1	ENSECAG00000014865,ENSECAG00000047578,ENSECAG00000053867,ENSECAG00000032234,ENSECAG00000018365,ENSECAG00000021508,ENSECAG00000022407,ENSECAG00000025652,ENSECAG00000057886,ENSECAG00000003040,ENSECAG00000050925
7	44953345	49256338	55	0.4881	ADGRE3,ZNF333,CLEC17A,NDUFB7,TECR,DNAJB1,PTGER1,PKN1,DDX39A,ADGRE5,ADGRL1,ECA-MIR-8994,ASF1B,ECA-MIR-8997,PRKACA,C7H19ORF67,PALM3,MISP3,IL27RA,ECA-MIR-1271B,RFX1,DCAF15,PODNL1,CC2D1A,BRME1,NANOS3,ZSWIM4,ECA-MIR-23A,ECA-MIR-27A,ECA-MIR-24-1,ECA-MIR-8992,C7H19ORF53,YJU2B,CACNA1A,IER2,STX10,NACC1,TRMT1,LYL1,NFIX,GADD45GIP1,DAND5,RAD23A,CALR,FARSA,SYCE2,GCDH,KLF1,DNASE2,MAST1,RTBDN,RNASEH2A,JUNB,PRDX…	ENSECAG00000044576,ENSECAG00000054692,ENSECAG00000055175,ENSECAG00000046021,ENSECAG00000044314,ENSECAG00000046234,ENSECAG00000041645,ENSECAG00000055013,ENSECAG00000056869,ENSECAG00000055547,ENSECAG00000042212,ENSECAG00000051052,ENSECAG00000021028,ENSECAG00000024753,ENSECAG00000010232,ENSECAG00000030017,ENSECAG00000041925,ENSECAG00000011315,ENSECAG00000030567,ENSECAG00000017575,ENSECAG00000017656,…
