# Supplementary material for: Genomic Patterns of Homozygosity and Genetic Diversity in the Rhenish German Draught Horse
Source: Genes (Basel). 2025 Mar 11;16(3):327. doi: 10.3390/genes16030327 (PMC11942601; doi:10.3390/genes16030327)
Supplement: Supplementary file 1 [file genes-16-00327-s001.zip › Table S3. PANTHER gene annotation and enrichment analysis of ROH islands..xlsx]

## Sheet: ROH islands
Table S3. Panther gene enrichment analysis of ROH islands.
Chromosome	Start position (bp)	End position (bp)	Number of SNPs	Number Genes	Gene Name
2	90811943	93383936	75	16	RNF150, TBC1D9, UCP1, ELMOD2, MGAT4D, CLGN, MAML3, MGST2, SETD7, RAB33B, NAA15, NDUFC1, MGARP, ELF2, NOCT, SLC7A11
3	103264491	106074186	70	6	GBA3, ADGRA3, KCNIP4, PACRGL, SLIT2, MIR218-1
5	48051957	53299414	274	48	TENT5C, eca-mir-8970, MAN1A2, VTCN1, TRIM45, TTF2, CD101, PTGFRN, IGSF3, CD2, ATP1A1, MAB21L3, SLC22A15, NHLH2, CASQ2, VANGL1, NGF, TSPAN2, TSHB, SYCP1, SIKE1, CSDE1, NRAS, AMPD1, DENND2C, TRIM33, SYT6, OLFML3, HIPK1, DCLRE1B, AP4B1, PTPN22, RSBN1, PHTF1, MAGI3, LRIG2, SLC16A1, TAFA3, PPM1J, RHOC, MOV10, CAPZA1, ST7L, WNT2B, CTTNBP2NL, KCND3, DDX20, INKA2
7	43493098	49256338	66	71	GLB1L2, B3GAT1, ADGRE3, ZNF333, CLEC17A, NDUFB7, TECR, DNAJB1, PTGER1, PKN1, DDX39A, ADGRE5, ADGRL1, eca-mir-8994, ASF1B, eca-mir-8997, PRKACA, C7H19orf67, PALM3, MISP3, IL27RA, eca-mir-1271b, RFX1, DCAF15, PODNL1, CC2D1A, BRME1, NANOS3, ZSWIM4, eca-mir-23a, eca-mir-27a, eca-mir-24-1, eca-mir-8992, C7H19orf53, YJU2B, CACNA1A, IER2, STX10, NACC1, TRMT1, LYL1, NFIX, GADD45GIP1, DAND5, RAD23A, CALR,…
9	34324099	38862009	63	13	PPDPFL, SNAI2, CLXN, UBE2V2, MCM4, PRKDC, CEBPD, SPIDR, RIPK2, NBN, OSGIN2, DECR1, CALB1
10	24466886	26947180	127	71	KIR3DL, FCAR, NCR1, GP6, RDH13, EPS8L1, PPP1R12C, eca-mir-9086, TNNT1, TNNI3, SYT5, PTPRH, TMEM86B, PPP6R1, HSPBP1, BRSK1, TMEM150B, KMT5C, GARIN5B, IL11, TMEM190, RPL28, SHISA7, ISOC2, C19orf85, NAT14, SSC5D, SBK2, SBK3, ZNF579, FIZ1, ZNF524, ZNF865, ZNF784, ZNF581, ZNF580, CCDC106, U2AF2, EPN1, EQUCABV1R902, NLRP4, NLRP13, NLRP5, ZNF787, ZNF444, GALP, EDDM13, ZNF667, ZNF583, ZNF582, ZNF471, ZFP…
11	23118264	29557882	175	99	STAC2, CACNB1, ARL5C, PLXDC1, FBXO47, LASP1, RPL23, SNORA21, SPMAP1, CWC25, PIP4K2B, PSMB3, PCGF2, CISD3, MLLT6, EPOP, SRCIN1, ARHGAP23, SOCS7, GPR179, MRPL45, NPEPPS, KPNB1, TBKBP1, TBX21, OSBPL7, LRRC46, SCRN2, SP6, eca-mir-9103, SP2, PNPO, PRR15L, CDK5RAP3, COPZ2, NFE2L1, CBX1, SNX11, SKAP1, HOXB1, HOXB2, HOXB3, HOXB4, eca-mir-10a, HOXB5, HOXB8, HOXB9, eca-mir-196a, HOXB13, TTLL6, CALCOCO2, AT…

## Sheet: Gene annotation
Table S3. Panther gene enrichment analysis of ROH islands.
Chromosome	Start position (bp)	End position (bp)	Gene ID	Mapped IDs	Gene Name	Panther Family/Subfamily	Panther Protein Class	Species	PANTHER GO-Slim Biological Process	PANTHER GO-Slim Molecular Function	PANTHER GO-Slim Cellular Component	Pathway
2	90811943	93383936
			HORSE|Ensembl=ENSECAG00000019137.4|UniProtKB=F7B0P3	MAML3	Mastermind like transcriptional coactivator 3;MAML3;PTN001437764;orthologs	MASTERMIND-LIKE PROTEIN 3 (PTHR15692:SF8)	transcription cofactor(PC00217)	Equus caballus	Notch signaling pathway(GO:0007219);positive regulation of transcription by RNA polymerase II(GO:0045944)	transcription coactivator activity(GO:0003713)	nucleoplasm(GO:0005654)
			HORSE|Ensembl=ENSECAG00000022062.4|UniProtKB=F6YFB0	MGARP	Mitochondria localized glutamic acid rich protein;MGARP;PTN001487034;orthologs	PROTEIN MGARP (PTHR22910:SF6)		Equus caballus
			HORSE|Ensembl=ENSECAG00000022676.3|UniProtKB=A0A9L0RNA2	NOCT	Nocturnin;NOCT;PTN001383624;orthologs	NOCTURNIN (PTHR12121:SF45)	mRNA polyadenylation factor(PC00146)	Equus caballus		3'-5'-RNA exonuclease activity(GO:0000175)
			HORSE|Ensembl=ENSECAG00000019195.4|UniProtKB=A0A3Q2LJX8	MGST2	Microsomal glutathione S-transferase 2;MGST2;PTN001305595;orthologs	MICROSOMAL GLUTATHIONE S-TRANSFERASE 2 (PTHR10250:SF13)	transferase(PC00220)	Equus caballus	icosanoid biosynthetic process(GO:0046456)	antioxidant activity(GO:0016209);lyase activity(GO:0016829);glutathione transferase activity(GO:0004364);oxidoreductase activity, acting on peroxide as acceptor(GO:0016684)	nuclear envelope(GO:0005635);endoplasmic reticulum(GO:0005783)
			HORSE|Ensembl=ENSECAG00000015385.4|UniProtKB=A0A9L0SJT9	RNF150	Ring finger protein 150;RNF150;PTN001478998;orthologs	RING FINGER PROTEIN 150 (PTHR22765:SF42)	ubiquitin-protein ligase(PC00234)	Equus caballus	ubiquitin-dependent protein catabolic process(GO:0006511)	ubiquitin protein ligase activity(GO:0061630)	cytoplasm(GO:0005737)
			HORSE|Ensembl=ENSECAG00000019219.4|UniProtKB=F7A2C5	SETD7	Histone-lysine N-methyltransferase SETD7;SETD7;PTN009203374;orthologs	HISTONE-LYSINE N-METHYLTRANSFERASE SETD7 (PTHR46820:SF1)	histone modifying enzyme(PC00261)	Equus caballus	heterochromatin organization(GO:0070828);peptidyl-amino acid modification(GO:0018193);macromolecule methylation(GO:0043414)	chromatin binding(GO:0003682)	nucleus(GO:0005634);chromosome(GO:0005694)
			HORSE|Ensembl=ENSECAG00000022077.4|UniProtKB=F6XE94	ELF2	E74 like ETS transcription factor 2;ELF2;PTN008983552;orthologs	ETS-RELATED TRANSCRIPTION FACTOR ELF-2 (PTHR11849:SF10)	winged helix/forkhead transcription factor(PC00246)	Equus caballus	cell differentiation(GO:0030154);regulation of transcription by RNA polymerase II(GO:0006357)	DNA-binding transcription factor activity, RNA polymerase II-specific(GO:0000981)	nucleus(GO:0005634)	PDGF signaling pathway->Ets;;
			HORSE|Ensembl=ENSECAG00000022696.4|UniProtKB=F6SEZ0	SLC7A11	Solute carrier family 7 member 11;SLC7A11;PTN001369901;orthologs	CYSTINE_GLUTAMATE TRANSPORTER (PTHR11785:SF323)	transporter(PC00227)	Equus caballus	amino acid transmembrane transport(GO:0003333)	L-amino acid transmembrane transporter activity(GO:0015179)
			HORSE|Ensembl=ENSECAG00000019842.4|UniProtKB=F7CDI5	NAA15	N-alpha-acetyltransferase 15, NatA auxiliary subunit;NAA15;PTN001479264;orthologs	N-ALPHA-ACETYLTRANSFERASE 15, NATA AUXILIARY SUBUNIT (PTHR22767:SF6)	acetyltransferase(PC00038)	Equus caballus	peptidyl-amino acid modification(GO:0018193);protein acetylation(GO:0006473);protein maturation(GO:0051604)		cytoplasm(GO:0005737);protein acetyltransferase complex(GO:0031248)
			HORSE|Ensembl=ENSECAG00000017651.4|UniProtKB=A0A9L0RLV8	MGAT4D	MGAT4 family member D;MGAT4D;PTN001382526;orthologs	ALPHA-1,3-MANNOSYL-GLYCOPROTEIN 4-BETA-N-ACETYLGLUCOSAMINYLTRANSFERASE-LIKE PROTEIN MGAT4D (PTHR12062:SF10)	transferase(PC00220)	Equus caballus	protein N-linked glycosylation(GO:0006487)	acetylglucosaminyltransferase activity(GO:0008375)	endoplasmic reticulum(GO:0005783);endoplasmic reticulum-Golgi intermediate compartment(GO:0005793);Golgi stack(GO:0005795)
			HORSE|Ensembl=ENSECAG00000019611.3|UniProtKB=F7DEB6	RAB33B	RAB33B, member RAS onco family;RAB33B;PTN009219071;orthologs	RAS-RELATED PROTEIN RAB-33B (PTHR47978:SF26)	small GTPase(PC00208)	Equus caballus	autophagosome assembly(GO:0000045);regulation of exocytosis(GO:0017157)	nucleotide binding(GO:0000166);carbohydrate derivative binding(GO:0097367);GTPase activity(GO:0003924);anion binding(GO:0043168)	endosome(GO:0005768);Golgi apparatus(GO:0005794)
			HORSE|Ensembl=ENSECAG00000028771.3|UniProtKB=A0A3Q2HNX4	CLGN	Calmegin;CLGN;PTN001338392;orthologs	CALMEGIN (PTHR11073:SF7)	chaperone(PC00072)	Equus caballus	protein folding(GO:0006457);ERAD pathway(GO:0036503)	calcium ion binding(GO:0005509)	endoplasmic reticulum membrane(GO:0005789)
			HORSE|Ensembl=ENSECAG00000021948.3|UniProtKB=F6X0B5	NDUFC1	NADH dehydrogenase [ubiquinone] 1 subunit C1, mitochondrial;NDUFC1;PTN001445934;orthologs	NADH DEHYDROGENASE [UBIQUINONE] 1 SUBUNIT C1, MITOCHONDRIAL (PTHR17097:SF0)	oxidoreductase(PC00176)	Equus caballus			mitochondrial respiratory chain complex I(GO:0005747)
			HORSE|Ensembl=ENSECAG00000026962.3|UniProtKB=F6PTQ7	UCP1	Mitochondrial brown fat uncoupling protein 1;UCP1;PTN001533291;orthologs	MITOCHONDRIAL BROWN FAT UNCOUPLING PROTEIN 1 (PTHR45618:SF19)	secondary carrier transporter(PC00258)	Equus caballus	response to cold(GO:0009409);mitochondrial transmembrane transport(GO:1990542);metabolic process(GO:0008152)	transmembrane transporter activity(GO:0022857)
			HORSE|Ensembl=ENSECAG00000015440.4|UniProtKB=F6UTR4	TBC1D9	TBC1 domain family member 9;TBC1D9;PTN001490597;orthologs	TBC1 DOMAIN FAMILY MEMBER 9 (PTHR22957:SF536)	GTPase-activating protein(PC00257)	Equus caballus	activation of GTPase activity(GO:0090630)	GTPase activator activity(GO:0005096)
			HORSE|Ensembl=ENSECAG00000017466.3|UniProtKB=F6RWU4	ELMOD2	ELMO domain containing 2;ELMOD2;PTN001400058;orthologs	ELMO DOMAIN-CONTAINING PROTEIN 2 (PTHR12771:SF47)	scaffold/adaptor protein(PC00226)	Equus caballus		GTPase activator activity(GO:0005096)	membrane(GO:0016020)
3	103264491	106074186
			HORSE|Ensembl=ENSECAG00000014346.4|UniProtKB=F6ZR94	GBA3	Glucosylceramidase beta 3;GBA3;PTN001309258;orthologs	CYTOSOLIC BETA-GLUCOSIDASE (PTHR10353:SF291)	glycosidase(PC00110)	Equus caballus	carbohydrate derivative catabolic process(GO:1901136);ceramide metabolic process(GO:0006672);glycolipid metabolic process(GO:0006664);sphingolipid catabolic process(GO:0030149)	glucosidase activity(GO:0015926)	cytosol(GO:0005829)
			HORSE|Ensembl=ENSECAG00000021508.4|UniProtKB=F6Q960	PACRGL	Parkin coregulated like;PACRGL;PTN001465995;orthologs	PACRG-LIKE PROTEIN (PTHR21207:SF1)		Equus caballus
			HORSE|Ensembl=ENSECAG00000018365.4|UniProtKB=A0A5F5PPB5	KCNIP4	Potassium voltage-gated channel interacting protein 4;KCNIP4;PTN009059962;orthologs	KV CHANNEL-INTERACTING PROTEIN 4 (PTHR23055:SF30)	calmodulin-related(PC00061)	Equus caballus	regulation of potassium ion transmembrane transport(GO:1901379)	calcium ion binding(GO:0005509);potassium channel regulator activity(GO:0015459)	voltage-gated potassium channel complex(GO:0008076)
			HORSE|Ensembl=ENSECAG00000022407.4|UniProtKB=F6ZCQ3	SLIT2	Slit guidance ligand 2;SLIT2;PTN001556883;orthologs	SLIT HOMOLOG 2 PROTEIN (PTHR45836:SF2)		Equus caballus	chemotaxis(GO:0006935);regulation of cell growth(GO:0001558);axon guidance(GO:0007411);negative regulation of cellular process(GO:0048523)	heparin binding(GO:0008201);signaling receptor binding(GO:0005102)		Axon guidance mediated by Slit/Robo->Slit;;
			HORSE|Ensembl=ENSECAG00000014865.4|UniProtKB=A0A9L0RE56	ADGRA3	Adhesion G protein-coupled receptor A3;ADGRA3;PTN001381250;orthologs	ADHESION G PROTEIN-COUPLED RECEPTOR A3 (PTHR45930:SF2)	G-protein coupled receptor(PC00021)	Equus caballus	cell surface receptor signaling pathway(GO:0007166)		external side of plasma membrane(GO:0009897)
5	48051957	53299414
			HORSE|Ensembl=ENSECAG00000013439.4|UniProtKB=A0A5F5PWX1	OLFML3	Olfactomedin like 3;OLFML3;PTN001505838;orthologs	OLFACTOMEDIN-LIKE PROTEIN 3 (PTHR23192:SF8)	structural protein(PC00211)	Equus caballus		signal transduction(GO:0007165)	extracellular space(GO:0005615)
			HORSE|Ensembl=ENSECAG00000004705.4|UniProtKB=F6ZFX9	WNT2B	Protein Wnt;WNT2B;PTN008988835;orthologs	PROTEIN WNT-2B (PTHR12027:SF93)	intercellular signal molecule(PC00207)	Equus caballus	G protein-coupled receptor binding(GO:0001664);cytokine activity(GO:0005125)	neuron differentiation(GO:0030182);cell fate commitment(GO:0045165);canonical Wnt signaling pathway(GO:0060070)	extracellular space(GO:0005615)	Alzheimer disease-presenilin pathway->Wingless-type MMTV integration site family member;;Angiogenesis->Wingless-type MMTV integration site family member;;Cadherin signaling pathway->Wingless-type MMTV integration site family member;;Wnt signaling pathway->Wingless-type MMTV integration site family member;;;;;
			HORSE|Ensembl=ENSECAG00000020117.3|UniProtKB=F7DHP1	SLC22A15	Solute carrier family 22 member 15;SLC22A15;PTN002782583;orthologs	SOLUTE CARRIER FAMILY 22 MEMBER 15 (PTHR24064:SF170)	secondary carrier transporter(PC00258)	Equus caballus
			HORSE|Ensembl=ENSECAG00000022378.4|UniProtKB=F7BCD7	IGSF3	Immunoglobulin superfamily member 3;IGSF3;PTN001385857;orthologs	IMMUNOGLOBULIN SUPERFAMILY MEMBER 3 (PTHR12207:SF21)	immunoglobulin receptor superfamily(PC00124)	Equus caballus			membrane(GO:0016020)
			HORSE|Ensembl=ENSECAG00000019395.4|UniProtKB=F6VMX0	SIKE1	Suppressor of IKBKE 1;SIKE1;PTN001385329;orthologs	SUPPRESSOR OF IKBKE 1 (PTHR12186:SF4)		Equus caballus
			HORSE|Ensembl=ENSECAG00000016995.4|UniProtKB=F6WWW7	CAPZA1	F-actin-capping protein subunit alpha;CAPZA1;PTN001319878;orthologs	F-ACTIN-CAPPING PROTEIN SUBUNIT ALPHA-1 (PTHR10653:SF5)	non-motor actin binding protein(PC00165)	Equus caballus	actin filament binding(GO:0051015)	barbed-end actin filament capping(GO:0051016);actin cytoskeleton organization(GO:0030036)	actin cytoskeleton(GO:0015629);protein-containing complex(GO:0032991);cortical cytoskeleton(GO:0030863)
			HORSE|Ensembl=ENSECAG00000010966.4|UniProtKB=F7C2L7	TSPAN2	Tetraspanin 2;TSPAN2;PTN001453923;orthologs	TETRASPANIN-2 (PTHR19282:SF155)	scaffold/adaptor protein(PC00226)	Equus caballus			plasma membrane(GO:0005886)
			HORSE|Ensembl=ENSECAG00000019681.3|UniProtKB=F7CFR1	MAN1A2	alpha-1,2-Mannosidase;MAN1A2;PTN001367664;orthologs	MANNOSYL-OLIGOSACCHARIDE 1,2-ALPHA-MANNOSIDASE IB (PTHR11742:SF40)	protein modifying enzyme(PC00260)	Equus caballus	hydrolase activity, hydrolyzing O-glycosyl compounds(GO:0004553)	protein modification process(GO:0036211);glycoprotein metabolic process(GO:0009100);carbohydrate derivative catabolic process(GO:1901136);response to oxygen-containing compound(GO:1901700);ERAD pathway(GO:0036503)	extracellular space(GO:0005615);vesicle(GO:0031982);Golgi membrane(GO:0000139);endoplasmic reticulum(GO:0005783)
			HORSE|Ensembl=ENSECAG00000008137.4|UniProtKB=F6TBH7	VANGL1	Vang-like protein;VANGL1;PTN001462978;orthologs	VANG-LIKE PROTEIN 1 (PTHR20886:SF8)		Equus caballus		morphogenesis of an epithelium(GO:0002009);non-canonical Wnt signaling pathway(GO:0035567)	plasma membrane(GO:0005886)
			HORSE|Gene=TSHB|UniProtKB=Q28376	TSHB	Thyrotropin subunit beta;TSHB;PTN001354617;orthologs	THYROTROPIN SUBUNIT BETA (PTHR11515:SF5)	peptide hormone(PC00179)	Equus caballus		G protein-coupled receptor signaling pathway(GO:0007186)	extracellular space(GO:0005615);cytoplasm(GO:0005737)	Thyrotropin-releasing hormone receptor signaling pathway->Thyrotropin-releasing hormone;;Thyrotropin-releasing hormone receptor signaling pathway->ProTRH (Pro Thyrotropin-releasing Hormone);;Thyrotropin-releasing hormone receptor signaling pathway->Thyrotropin;;;;
			HORSE|Ensembl=ENSECAG00000024298.4|UniProtKB=A0A3Q2H7A3	PTPN22	protein-tyrosine-phosphatase;PTPN22;PTN001451848;orthologs	TYROSINE-PROTEIN PHOSPHATASE NON-RECEPTOR TYPE 22 (PTHR45983:SF1)		Equus caballus	protein tyrosine phosphatase activity(GO:0004725)	protein dephosphorylation(GO:0006470);negative regulation of T cell activation(GO:0050868);T cell receptor signaling pathway(GO:0050852)	nucleus(GO:0005634);cytoplasm(GO:0005737)
			HORSE|Gene=ATP1A1|UniProtKB=P18907	ATP1A1	Sodium_potassium-transporting ATPase subunit alpha-1;ATP1A1;PTN005156007;orthologs	SODIUM_POTASSIUM-TRANSPORTING ATPASE SUBUNIT ALPHA-1 (PTHR43294:SF9)	primary active transporter(PC00068)	Equus caballus	P-type ion transporter activity(GO:0015662);potassium ion transmembrane transporter activity(GO:0015079);ATPase-coupled monoatomic cation transmembrane transporter activity(GO:0019829);sodium ion transmembrane transporter activity(GO:0015081)	potassium ion import across plasma membrane(GO:1990573);sodium ion homeostasis(GO:0055078);proton transmembrane transport(GO:1902600);sodium ion transmembrane transport(GO:0035725);export from cell(GO:0140352);intracellular monoatomic cation homeostasis(GO:0030003)	plasma membrane(GO:0005886)
			HORSE|Ensembl=ENSECAG00000012982.4|UniProtKB=A0A3Q2GVZ7	MAGI3	Membrane associated guanylate kinase, WW and PDZ domain containing 3;MAGI3;PTN001307578;orthologs	MEMBRANE-ASSOCIATED GUANYLATE KINASE, WW AND PDZ DOMAIN-CONTAINING PROTEIN 3 (PTHR10316:SF10)		Equus caballus		signal transduction(GO:0007165)	cell-cell junction(GO:0005911);cytoplasm(GO:0005737)
			HORSE|Ensembl=ENSECAG00000010817.4|UniProtKB=F7DQH8	CTTNBP2NL	CTTNBP2 N-terminal like;CTTNBP2NL;PTN001504733;orthologs	CTTNBP2 N-TERMINAL-LIKE PROTEIN (PTHR23166:SF9)		Equus caballus
			HORSE|Ensembl=ENSECAG00000013010.4|UniProtKB=A0A9L0R506	SYCP1	Synaptonemal complex protein 1;SYCP1;PTN001447817;orthologs	SYNAPTONEMAL COMPLEX PROTEIN 1 (PTHR46918:SF1)		Equus caballus
			HORSE|Ensembl=ENSECAG00000019626.3|UniProtKB=A0A9L0S805	TENT5C	polynucleotide adenylyltransferase;TENT5C;PTN001404008;orthologs	TERMINAL NUCLEOTIDYLTRANSFERASE 5C (PTHR12974:SF34)		Equus caballus	RNA binding(GO:0003723);adenylyltransferase activity(GO:0070566)	mRNA stabilization(GO:0048255)
			HORSE|Ensembl=ENSECAG00000005328.4|UniProtKB=F6SLM5	TAFA3	TAFA chemokine like family member 3;TAFA3;PTN009127851;orthologs	CHEMOKINE-LIKE PROTEIN TAFA-3 (PTHR31770:SF3)	chemokine(PC00074)	Equus caballus	receptor ligand activity(GO:0048018)		extracellular space(GO:0005615)
			HORSE|Ensembl=ENSECAG00000008072.4|UniProtKB=F6VZX7	RSBN1	Round spermatid basic protein 1;RSBN1;PTN001410988;orthologs	LYSINE-SPECIFIC DEMETHYLASE 9 (PTHR13354:SF8)		Equus caballus			nucleus(GO:0005634)
			HORSE|Ensembl=ENSECAG00000021627.4|UniProtKB=A0A3Q2HUY7	SLC16A1	Solute carrier family 16 member 1;SLC16A1;PTN001347517;orthologs	MONOCARBOXYLATE TRANSPORTER 1 (PTHR11360:SF24)	transporter(PC00227)	Equus caballus	secondary active monocarboxylate transmembrane transporter activity(GO:0015355);solute:proton symporter activity(GO:0015295)	organic hydroxy compound transport(GO:0015850);carboxylic acid transmembrane transport(GO:1905039);monocarboxylic acid transport(GO:0015718)	basolateral plasma membrane(GO:0016323)
			HORSE|Ensembl=ENSECAG00000013942.3|UniProtKB=A0A9L0TMI2	NRAS	NRAS proto-onco, GTPase;NRAS;PTN001529875;orthologs	GTPASE NRAS (PTHR24070:SF189)	small GTPase(PC00208)	Equus caballus	nucleotide binding(GO:0000166);carbohydrate derivative binding(GO:0097367);GTPase activity(GO:0003924);anion binding(GO:0043168)		plasma membrane(GO:0005886)	TGF-beta signaling pathway->Ras-GDP;;VEGF signaling pathway->Ras;;T cell activation->Ras;;PI3 kinase pathway->Ras-GDP;;EGF receptor signaling pathway->Ras;;p53 pathway feedback loops 2->V-HA-RAS HARVEY RAT SARCOMA VIRAL ONCOGENE HOMOLOG HRAS;;Inflammation mediated by chemokine and cytokine signaling pathway->Rat Sarcoma GTP-binding protein;;B cell activation->Ras;;FGF signaling pathway->Ras;;Inte…
			HORSE|Gene=CD2|UniProtKB=P37998	CD2	T-cell surface antigen CD2;CD2;PTN001382714;orthologs	T-CELL SURFACE ANTIGEN CD2 (PTHR12080:SF54)	immunoglobulin receptor superfamily(PC00124)	Equus caballus
			HORSE|Ensembl=ENSECAG00000021249.4|UniProtKB=A0A3Q2HZL0	TRIM33	RING-type E3 ubiquitin transferase;TRIM33;PTN001536043;orthologs	E3 UBIQUITIN-PROTEIN LIGASE TRIM33 (PTHR45915:SF3)	chromatin/chromatin-binding, or -regulatory protein(PC00077)	Equus caballus			chromatin(GO:0000785)
			HORSE|Ensembl=ENSECAG00000010259.4|UniProtKB=A0A3Q2GSY5	TRIM45	RING-type E3 ubiquitin transferase;TRIM45;PTN009102109;orthologs	E3 UBIQUITIN-PROTEIN LIGASE TRIM45 (PTHR25462:SF291)	ubiquitin-protein ligase(PC00234)	Equus caballus	ubiquitin protein ligase activity(GO:0061630)
			HORSE|Ensembl=ENSECAG00000010444.4|UniProtKB=F6R0R1	SYT6	Synaptotagmin 6;SYT6;PTN001293969;orthologs	SYNAPTOTAGMIN-6 (PTHR10024:SF45)	membrane trafficking regulatory protein(PC00151)	Equus caballus	phosphatidylserine binding(GO:0001786);calcium ion binding(GO:0005509);SNARE binding(GO:0000149);clathrin binding(GO:0030276)	calcium-ion regulated exocytosis(GO:0017156)	exocytic vesicle(GO:0070382);plasma membrane(GO:0005886)	Synaptic vesicle trafficking->Synaptotagmin;;
			HORSE|Ensembl=ENSECAG00000021854.4|UniProtKB=A0A3Q2IAW7	CASQ2	Calsequestrin;CASQ2;PTN001294906;orthologs	CALSEQUESTRIN-2 (PTHR10033:SF15)	calcium-binding protein(PC00060)	Equus caballus	calcium ion binding(GO:0005509)	regulation of release of sequestered calcium ion into cytosol(GO:0051279);regulation of muscle contraction(GO:0006937);regulation of heart contraction(GO:0008016);calcium-mediated signaling(GO:0019722)	Z disc(GO:0030018);endoplasmic reticulum lumen(GO:0005788);sarcoplasmic reticulum(GO:0016529)
			HORSE|Ensembl=ENSECAG00000044625.1|UniProtKB=A0A9L0S2Q5	RHOC	Ras homolog family member C;RHOC;PTN009079959;orthologs	RHO-RELATED GTP-BINDING PROTEIN RHOC (PTHR24072:SF100)	small GTPase(PC00208)	Equus caballus	nucleotide binding(GO:0000166);protein kinase binding(GO:0019901);carbohydrate derivative binding(GO:0097367);GTPase activity(GO:0003924);anion binding(GO:0043168)	regulation of actin cytoskeleton organization(GO:0032956)	cytosol(GO:0005829)	Angiogenesis->Rho guanosine triphosphatase;;Inflammation mediated by chemokine and cytokine signaling pathway->Rho;;Axon guidance mediated by Slit/Robo->Ras homologue gene family, member A;;Ras Pathway->Rho;;Integrin signalling pathway->Rho;;Axon guidance mediated by semaphorins->Ras homologue gene family, member A;;Cytoskeletal regulation by Rho GTPase->Ras homologue gene family;;Angiotensin II-…
			HORSE|Ensembl=ENSECAG00000019081.4|UniProtKB=A0A3Q2IAQ7	ST7L	Suppression of tumorigenicity 7 like;ST7L;PTN001399403;orthologs	SUPPRESSOR OF TUMORIGENICITY 7 PROTEIN-LIKE (PTHR12745:SF4)		Equus caballus
			HORSE|Ensembl=ENSECAG00000012474.3|UniProtKB=F6SGV0	TTF2	Transcription termination factor 2;TTF2;PTN001326532;orthologs	TRANSCRIPTION TERMINATION FACTOR 2 (PTHR45626:SF50)		Equus caballus	ATP-dependent activity, acting on DNA(GO:0008094)	DNA repair(GO:0006281)	nucleus(GO:0005634)	Transcription regulation by bZIP transcription factor->Trascription termination factor RNA polymerase II;;
			HORSE|Ensembl=ENSECAG00000015193.3|UniProtKB=F7BCM8	HIPK1	Homeodomain interacting protein kinase 1;HIPK1;PTN001527627;orthologs	HOMEODOMAIN-INTERACTING PROTEIN KINASE 1 (PTHR24058:SF43)	protein modifying enzyme(PC00260)	Equus caballus	protein tyrosine kinase activity(GO:0004713);protein serine/threonine kinase activity(GO:0004674)	intrinsic apoptotic signaling pathway in response to DNA damage by p53 class mediator(GO:0042771);smoothened signaling pathway(GO:0007224);peptidyl-serine phosphorylation(GO:0018105);peptidyl-threonine phosphorylation(GO:0018107)	PML body(GO:0016605);cytoplasm(GO:0005737)
			HORSE|Ensembl=ENSECAG00000011530.4|UniProtKB=A0A3Q2KUW2	MOV10	RNA helicase;MOV10;PTN001329837;orthologs	HELICASE MOV-10 (PTHR10887:SF322)	RNA helicase(PC00032)	Equus caballus		regulatory ncRNA-mediated post-transcriptional gene silencing(GO:0035194)	P granule(GO:0043186);cytosol(GO:0005829)
			HORSE|Ensembl=ENSECAG00000019594.4|UniProtKB=F7CGU0	DENND2C	DENN domain containing 2C;DENND2C;PTN001433597;orthologs	DENN DOMAIN-CONTAINING PROTEIN 2C (PTHR15288:SF6)	guanyl-nucleotide exchange factor(PC00113)	Equus caballus
			HORSE|Ensembl=ENSECAG00000002928.4|UniProtKB=A0A9L0SW86	INKA2	Inka box actin regulator 2;INKA2;PTN009109273;orthologs	PAK4-INHIBITOR INKA2 (PTHR28615:SF2)		Equus caballus	protein kinase binding(GO:0019901);protein kinase inhibitor activity(GO:0004860)		nucleus(GO:0005634)
			HORSE|Ensembl=ENSECAG00000024623.4|UniProtKB=A0A3Q2LSQ9	ATP1A1	Sodium_potassium-transporting ATPase subunit alpha;ATP1A1;PTN009168711;orthologs	SODIUM_POTASSIUM-TRANSPORTING ATPASE SUBUNIT ALPHA-1 (PTHR43294:SF9)	primary active transporter(PC00068)	Equus caballus	P-type ion transporter activity(GO:0015662);potassium ion transmembrane transporter activity(GO:0015079);ATPase-coupled monoatomic cation transmembrane transporter activity(GO:0019829);sodium ion transmembrane transporter activity(GO:0015081)	potassium ion import across plasma membrane(GO:1990573);sodium ion homeostasis(GO:0055078);proton transmembrane transport(GO:1902600);sodium ion transmembrane transport(GO:0035725);export from cell(GO:0140352);intracellular monoatomic cation homeostasis(GO:0030003)	plasma membrane(GO:0005886)
			HORSE|Ensembl=ENSECAG00000018698.4|UniProtKB=F7A3G5	LRIG2	Leucine rich repeats and immunoglobulin like domains 2;LRIG2;PTN001555968;orthologs	LEUCINE-RICH REPEATS AND IMMUNOGLOBULIN-LIKE DOMAINS PROTEIN 2 (PTHR24373:SF306)	transmembrane signal receptor(PC00197)	Equus caballus			extracellular space(GO:0005615);extracellular matrix(GO:0031012)
			HORSE|Ensembl=ENSECAG00000007948.4|UniProtKB=F6V3M1	PPM1J	Protein phosphatase, Mg2+_Mn2+ dependent 1J;PPM1J;PTN001418892;orthologs	PROTEIN PHOSPHATASE 1J (PTHR13832:SF305)	protein phosphatase(PC00195)	Equus caballus	protein serine/threonine phosphatase activity(GO:0004722)	protein dephosphorylation(GO:0006470)	mitochondrion(GO:0005739)
			HORSE|Ensembl=ENSECAG00000017101.4|UniProtKB=A0A3Q2I8G7	PTGFRN	Prostaglandin F2 receptor inhibitor;PTGFRN;PTN001385888;orthologs	PROSTAGLANDIN F2 RECEPTOR NEGATIVE REGULATOR (PTHR12207:SF3)	immunoglobulin receptor superfamily(PC00124)	Equus caballus			membrane(GO:0016020)
			HORSE|Ensembl=ENSECAG00000011594.4|UniProtKB=F7ANT1	KCND3	Potassium voltage-gated channel subfamily D member 3;KCND3;PTN001355709;orthologs	POTASSIUM VOLTAGE-GATED CHANNEL SUBFAMILY D MEMBER 3 (PTHR11537:SF182)	voltage-gated ion channel(PC00241)	Equus caballus	voltage-gated potassium channel activity(GO:0005249)	potassium ion transmembrane transport(GO:0071805);action potential(GO:0001508);export from cell(GO:0140352)	postsynaptic membrane(GO:0045211);voltage-gated potassium channel complex(GO:0008076);dendritic spine(GO:0043197);neuronal cell body(GO:0043025)
			HORSE|Ensembl=ENSECAG00000017048.3|UniProtKB=F6Y3X5	CD101	CD101 molecule;CD101;PTN001385853;orthologs	IMMUNOGLOBULIN SUPERFAMILY MEMBER 2 (PTHR12207:SF25)	immunoglobulin receptor superfamily(PC00124)	Equus caballus			membrane(GO:0016020)
			HORSE|Ensembl=ENSECAG00000021685.3|UniProtKB=A0A9L0TNA1	DCLRE1B	DNA cross-link repair 1B;DCLRE1B;PTN001508920;orthologs	5' EXONUCLEASE APOLLO (PTHR23240:SF26)	DNA metabolism protein(PC00009)	Equus caballus	5'-3' exonuclease activity(GO:0008409);DNA exonuclease activity, producing 5'-phosphomonoesters(GO:0016895);damaged DNA binding(GO:0003684)	interstrand cross-link repair(GO:0036297);telomere maintenance(GO:0000723);double-strand break repair via nonhomologous end joining(GO:0006303)
			HORSE|Ensembl=ENSECAG00000030954.2|UniProtKB=A0A3Q2IGX3	NHLH2	Nescient helix-loop-helix 2;NHLH2;PTN007627201;orthologs	HELIX-LOOP-HELIX PROTEIN 2 (PTHR13864:SF19)	basic helix-loop-helix transcription factor(PC00055)	Equus caballus	RNA polymerase II cis-regulatory region sequence-specific DNA binding(GO:0000978);DNA-binding transcription factor activity, RNA polymerase II-specific(GO:0000981)	regulation of transcription by RNA polymerase II(GO:0006357)
			HORSE|Ensembl=ENSECAG00000008416.4|UniProtKB=F6S517	PHTF1	Putative homeodomain transcription factor 1;PHTF1;PTN001398160;orthologs	PROTEIN PHTF1 (PTHR12680:SF8)	homeodomain transcription factor(PC00119)	Equus caballus
			HORSE|Ensembl=ENSECAG00000020885.4|UniProtKB=F6QY89	CSDE1	Cold shock domain containing E1;CSDE1;PTN001402975;orthologs	COLD SHOCK DOMAIN-CONTAINING PROTEIN E1 (PTHR12913:SF1)		Equus caballus
			HORSE|Ensembl=ENSECAG00000013565.3|UniProtKB=F7ALE3	DDX20	DEAD-box helicase 20;DDX20;PTN002777107;orthologs	ATP-DEPENDENT RNA HELICASE DDX20-RELATED (PTHR47958:SF89)	RNA helicase(PC00032)	Equus caballus	mRNA binding(GO:0003729);helicase activity(GO:0004386);catalytic activity, acting on RNA(GO:0140098)	spliceosomal snRNP assembly(GO:0000387)	SMN complex(GO:0032797)
			HORSE|Ensembl=ENSECAG00000008749.4|UniProtKB=A0A9L0T8Z1	VTCN1	V-set domain containing T cell activation inhibitor 1;VTCN1;PTN001535285;orthologs	V-SET DOMAIN-CONTAINING T-CELL ACTIVATION INHIBITOR 1 (PTHR24100:SF0)	immunoglobulin receptor superfamily(PC00124)	Equus caballus	signaling receptor binding(GO:0005102)	regulation of cytokine production(GO:0001817);T cell receptor signaling pathway(GO:0050852)	external side of plasma membrane(GO:0009897)
			HORSE|Ensembl=ENSECAG00000019090.4|UniProtKB=F7BNG9	MAB21L3	Mab-21 like 3;MAB21L3;PTN001319996;orthologs	PROTEIN MAB-21-LIKE 3 (PTHR10656:SF30)	nucleotidyltransferase(PC00174)	Equus caballus
			HORSE|Ensembl=ENSECAG00000022112.4|UniProtKB=F6YPY8	AP4B1	AP complex subunit beta;AP4B1;PTN001340191;orthologs	AP-4 COMPLEX SUBUNIT BETA-1 (PTHR11134:SF4)	membrane traffic protein(PC00150)	Equus caballus		vesicle-mediated transport(GO:0016192)
			HORSE|Ensembl=ENSECAG00000014907.4|UniProtKB=A0A9L0TJD4	AMPD1	AMP deaminase;AMPD1;PTN001347476;orthologs	AMP DEAMINASE 1 (PTHR11359:SF1)	deaminase(PC00088)	Equus caballus	hydrolase activity, acting on carbon-nitrogen (but not peptide) bonds, in cyclic amidines(GO:0016814);deaminase activity(GO:0019239)	IMP biosynthetic process(GO:0006188)	cytosol(GO:0005829)
			HORSE|Ensembl=ENSECAG00000019437.4|UniProtKB=A0A9R8NE84	CD2	CD2 molecule;CD2;;orthologs			Equus caballus
			HORSE|Ensembl=ENSECAG00000010553.4|UniProtKB=F6SVV7	NGF	Beta-nerve growth factor;NGF;PTN008974279;orthologs	BETA-NERVE GROWTH FACTOR (PTHR11589:SF10)	neurotrophic factor(PC00163)	Equus caballus	growth factor activity(GO:0008083);tumor necrosis factor receptor superfamily binding(GO:0032813)	cellular response to growth factor stimulus(GO:0071363);negative regulation of apoptotic process(GO:0043066);positive regulation of protein phosphorylation(GO:0001934);neuron projection morphogenesis(GO:0048812);modulation of chemical synaptic transmission(GO:0050804);transmembrane receptor protein tyrosine kinase signaling pathway(GO:0007169)	dendrite(GO:0030425);extracellular space(GO:0005615);synaptic vesicle(GO:0008021);axon(GO:0030424)
			HORSE|Ensembl=ENSECAG00000045218.1|UniProtKB=A0A9L0QWF5	TSHB	Thyroid stimulating hormone subunit beta;TSHB;PTN008971988;orthologs	THYROTROPIN SUBUNIT BETA (PTHR11515:SF5)	peptide hormone(PC00179)	Equus caballus		G protein-coupled receptor signaling pathway(GO:0007186)	extracellular space(GO:0005615);cytoplasm(GO:0005737)	Thyrotropin-releasing hormone receptor signaling pathway->Thyrotropin-releasing hormone;;Thyrotropin-releasing hormone receptor signaling pathway->ProTRH (Pro Thyrotropin-releasing Hormone);;Thyrotropin-releasing hormone receptor signaling pathway->Thyrotropin;;;;
7	43493098	49256338
			HORSE|Ensembl=ENSECAG00000010672.3|UniProtKB=F7CN19	PLXDC1	Plexin domain containing 1;PLXDC1;PTN001405344;orthologs	PLEXIN DOMAIN-CONTAINING PROTEIN 1 (PTHR13055:SF10)		Equus caballus
			HORSE|Ensembl=ENSECAG00000007777.4|UniProtKB=F7DCQ3	NFE2L1	NFE2 like bZIP transcription factor 1;NFE2L1;PTN001560971;orthologs	ENDOPLASMIC RETICULUM MEMBRANE SENSOR NFE2L1 (PTHR24411:SF31)	basic leucine zipper transcription factor(PC00056)	Equus caballus	RNA polymerase II cis-regulatory region sequence-specific DNA binding(GO:0000978);DNA-binding transcription factor activity, RNA polymerase II-specific(GO:0000981)	regulation of transcription by RNA polymerase II(GO:0006357)	nucleus(GO:0005634)
			HORSE|Ensembl=ENSECAG00000012367.4|UniProtKB=A0A9L0SUR6	TMEM92	Transmembrane protein 92;TMEM92;PTN002044713;orthologs	TRANSMEMBRANE PROTEIN 92 (PTHR31359:SF31)		Equus caballus			nucleoplasm(GO:0005654)
			HORSE|Ensembl=ENSECAG00000018287.4|UniProtKB=F7A1J9	SPOP	Speckle type BTB_POZ protein;SPOP;PTN001561869;orthologs	SPECKLE-TYPE POZ PROTEIN (PTHR24413:SF97)	ubiquitin-protein ligase(PC00234)	Equus caballus	ubiquitin protein ligase binding(GO:0031625)	proteasome-mediated ubiquitin-dependent protein catabolic process(GO:0043161);regulation of proteolysis(GO:0030162)	nucleus(GO:0005634);cytoplasm(GO:0005737)
			HORSE|Ensembl=ENSECAG00000014697.4|UniProtKB=A0A9L0SBI3	FBXO47	F-box protein 47;FBXO47;PTN002147554;orthologs	F-BOX ONLY PROTEIN 47 (PTHR34098:SF1)		Equus caballus
			HORSE|Ensembl=ENSECAG00000015256.4|UniProtKB=F6T9Q0	SPAG9	Sperm associated antigen 9;SPAG9;;orthologs			Equus caballus
			HORSE|Ensembl=ENSECAG00000008063.4|UniProtKB=A0A9L0R1B0	SAMD14	Sterile alpha motif domain containing 14;SAMD14;PTN001441972;orthologs	STERILE ALPHA MOTIF DOMAIN-CONTAINING PROTEIN 14 (PTHR16154:SF28)		Equus caballus	actin filament binding(GO:0051015)	neuron projection development(GO:0031175);actin filament organization(GO:0007015);calcium-mediated signaling(GO:0019722)	dendrite(GO:0030425);postsynaptic density(GO:0014069);cytoplasm(GO:0005737);actin cytoskeleton(GO:0015629)
			HORSE|Ensembl=ENSECAG00000009826.3|UniProtKB=F7BCV1	SCRN2	Secernin 2;SCRN2;PTN001404399;orthologs	SECERNIN-2 (PTHR12994:SF16)		Equus caballus
			HORSE|Ensembl=ENSECAG00000008117.4|UniProtKB=A0A9L0RSM8	SNX11	Sorting nexin 11;SNX11;PTN009194910;orthologs	SORTING NEXIN-11 (PTHR46209:SF1)		Equus caballus	phosphatidylinositol phosphate binding(GO:1901981)	vesicle organization(GO:0016050)	endosome(GO:0005768)
			HORSE|Ensembl=ENSECAG00000012454.3|UniProtKB=A0A3Q2HGT5	XYLT2	protein xylosyltransferase;XYLT2;PTN001454551;orthologs	XYLOSYLTRANSFERASE 2 (PTHR46025:SF1)	transferase(PC00220)	Equus caballus	catalytic activity, acting on a protein(GO:0140096);UDP-xylosyltransferase activity(GO:0035252)	chondroitin sulfate proteoglycan biosynthetic process(GO:0050650);sulfur compound metabolic process(GO:0006790)
			HORSE|Ensembl=ENSECAG00000013619.3|UniProtKB=F6ZTG6	HOXB13	Homeobox B13;HOXB13;PTN001550681;orthologs	HOMEOBOX PROTEIN HOX-B13 (PTHR45804:SF6)	homeodomain transcription factor(PC00119)	Equus caballus
			HORSE|Ensembl=ENSECAG00000010150.4|UniProtKB=A0A9L0RT61	KAT7	histone acetyltransferase;KAT7;PTN008949062;orthologs	HISTONE ACETYLTRANSFERASE KAT7 (PTHR10615:SF161)	histone modifying enzyme(PC00261)	Equus caballus	histone acetyltransferase activity(GO:0004402);transcription coregulator activity(GO:0003712);chromatin binding(GO:0003682)	regulation of transcription by RNA polymerase II(GO:0006357)	nucleus(GO:0005634);chromatin(GO:0000785)	Alzheimer disease-presenilin pathway->HIV-1 Tat interactive protein, 60kDa;;
			HORSE|Ensembl=ENSECAG00000050391.1|UniProtKB=A0A9L0T825	ANKRD40CL	ANKRD40 C-terminal like;ANKRD40CL;PTN009084334;orthologs	ANKRD40 C-TERMINAL-LIKE PROTEIN-RELATED (PTHR24192:SF2)		Equus caballus
			HORSE|Ensembl=ENSECAG00000009723.4|UniProtKB=A0A3Q2GZQ1	IGF2BP1	Insulin-like growth factor 2 mRNA-binding protein 1;IGF2BP1;PTN001307047;orthologs	INSULIN-LIKE GROWTH FACTOR 2 MRNA-BINDING PROTEIN 1 (PTHR10288:SF92)	RNA metabolism protein(PC00031)	Equus caballus	mRNA 3'-UTR binding(GO:0003730)	mRNA stabilization(GO:0048255);nervous system development(GO:0007399)	nucleus(GO:0005634);cytosol(GO:0005829)
			HORSE|Ensembl=ENSECAG00000036001.3|UniProtKB=A0A3Q2H0U2	HOXB9	Homeobox protein;HOXB9;PTN008175746;orthologs	HOMEOBOX PROTEIN HOX-B9 (PTHR45970:SF5)	homeodomain transcription factor(PC00119)	Equus caballus	DNA-binding transcription factor activity(GO:0003700);RNA polymerase II cis-regulatory region sequence-specific DNA binding(GO:0000978)	chordate embryonic development(GO:0043009);skeletal system development(GO:0001501);embryonic morphogenesis(GO:0048598);anterior/posterior pattern specification(GO:0009952);embryonic organ development(GO:0048568);animal organ morphogenesis(GO:0009887);regulation of transcription by RNA polymerase II(GO:0006357)	nucleus(GO:0005634)
			HORSE|Ensembl=ENSECAG00000012574.4|UniProtKB=F6RLR3	ANKRD40	Ankyrin repeat domain 40;ANKRD40;PTN001540388;orthologs	ANKYRIN REPEAT DOMAIN-CONTAINING PROTEIN 40 (PTHR24192:SF1)		Equus caballus
			HORSE|Ensembl=ENSECAG00000002842.3|UniProtKB=A0A9L0SD18	KIF2B	Kinesin-like protein;KIF2B;PTN001537700;orthologs	KINESIN-LIKE PROTEIN KIF2B (PTHR24115:SF524)	microtubule binding motor protein(PC00156)	Equus caballus	ATP hydrolysis activity(GO:0016887);microtubule motor activity(GO:0003777);microtubule binding(GO:0008017)	microtubule-based movement(GO:0007018)	centrosome(GO:0005813);spindle(GO:0005819);microtubule associated complex(GO:0005875);microtubule(GO:0005874)
			HORSE|Ensembl=ENSECAG00000019122.3|UniProtKB=A0A9L0TBC7	CWC25	CWC25 spliceosome associated protein homolog;CWC25;PTN001442542;orthologs	PRE-MRNA-SPLICING FACTOR CWC25 HOMOLOG (PTHR16196:SF0)		Equus caballus		mRNA splicing, via spliceosome(GO:0000398)	U2-type spliceosomal complex(GO:0005684)
			HORSE|Ensembl=ENSECAG00000021843.4|UniProtKB=F6XV94	GPR179	G protein-coupled receptor 179;GPR179;PTN001596739;orthologs	G-PROTEIN COUPLED RECEPTOR 179-RELATED (PTHR32546:SF7)	G-protein coupled receptor(PC00021)	Equus caballus
			HORSE|Ensembl=ENSECAG00000016107.4|UniProtKB=A0A9L0TK39	TBKBP1	TBK1 binding protein 1;TBKBP1;PTN009018956;orthologs	TANK-BINDING KINASE 1-BINDING PROTEIN 1 (PTHR14432:SF2)		Equus caballus			cytoplasm(GO:0005737)
			HORSE|Ensembl=ENSECAG00000010544.4|UniProtKB=A0A3Q2GXD8	SKAP1	Src kinase associated phosphoprotein 1;SKAP1;PTN009022919;orthologs	SRC KINASE-ASSOCIATED PHOSPHOPROTEIN 1 (PTHR15129:SF1)	scaffold/adaptor protein(PC00226)	Equus caballus			cytoplasm(GO:0005737);plasma membrane(GO:0005886)
			HORSE|Ensembl=ENSECAG00000017359.3|UniProtKB=A0A9L0R595	NXPH3	Neurexophilin;NXPH3;PTN001445992;orthologs	NEUREXOPHILIN-3 (PTHR17103:SF14)	intercellular signal molecule(PC00207)	Equus caballus	signaling receptor binding(GO:0005102)
			HORSE|Ensembl=ENSECAG00000004484.3|UniProtKB=F6S6P9	EPN3	Epsin 3;EPN3;PTN001387876;orthologs	EPSIN-3 (PTHR12276:SF16)	membrane trafficking regulatory protein(PC00151)	Equus caballus	clathrin binding(GO:0030276);phospholipid binding(GO:0005543)	endocytosis(GO:0006897)	endosome(GO:0005768);clathrin vesicle coat(GO:0030125);plasma membrane(GO:0005886)
			HORSE|Ensembl=ENSECAG00000002707.4|UniProtKB=F6TX65	HOXB3	Homeobox B3;HOXB3;PTN001550912;orthologs	HOMEOBOX PROTEIN HOX-B3 (PTHR45664:SF11)	homeodomain transcription factor(PC00119)	Equus caballus	RNA polymerase II cis-regulatory region sequence-specific DNA binding(GO:0000978);DNA-binding transcription factor activity, RNA polymerase II-specific(GO:0000981)	chordate embryonic development(GO:0043009);skeletal system development(GO:0001501);embryonic morphogenesis(GO:0048598);anterior/posterior pattern specification(GO:0009952);embryonic organ development(GO:0048568);animal organ morphogenesis(GO:0009887);regulation of transcription by RNA polymerase II(GO:0006357)	nucleus(GO:0005634)
			HORSE|Ensembl=ENSECAG00000017769.4|UniProtKB=F6SXD7	PHB1	Prohibitin;PHB1;PTN001507023;orthologs	PROHIBITIN 1 (PTHR23222:SF0)		Equus caballus
			HORSE|Ensembl=ENSECAG00000015498.4|UniProtKB=A0A5F5Q1K7	CALCOCO2	Calcium binding and coiled-coil domain 2;CALCOCO2;PTN001591404;orthologs	CALCIUM-BINDING AND COILED-COIL DOMAIN-CONTAINING PROTEIN 2 (PTHR31915:SF4)		Equus caballus		defense response to other organism(GO:0098542);positive regulation of macroautophagy(GO:0016239);regulation of autophagosome maturation(GO:1901096);positive regulation of organelle organization(GO:0010638);macroautophagy(GO:0016236)	PML body(GO:0016605);autophagosome(GO:0005776)
			HORSE|Ensembl=ENSECAG00000021160.3|UniProtKB=F6U401	UBE2Z	Ubiquitin conjugating enzyme E2 Z;UBE2Z;PTN009193210;orthologs	UBIQUITIN-CONJUGATING ENZYME E2 Z (PTHR46116:SF26)	ubiquitin-protein ligase(PC00234)	Equus caballus	cysteine-type endopeptidase inhibitor activity(GO:0004869)	negative regulation of apoptotic process(GO:0043066)	nucleus(GO:0005634)
			HORSE|Ensembl=ENSECAG00000022092.3|UniProtKB=A0A9L0R0M7	SNF8	Vacuolar-sorting protein SNF8;SNF8;PTN001400719;orthologs	VACUOLAR-SORTING PROTEIN SNF8 (PTHR12806:SF0)		Equus caballus		protein transport to vacuole involved in ubiquitin-dependent protein catabolic process via the multivesicular body sorting pathway(GO:0043328)	membrane protein complex(GO:0098796);endosome membrane(GO:0010008)
			HORSE|Ensembl=ENSECAG00000028576.2|UniProtKB=A0A3Q2HTX4	HOXB4	Homeobox B4;HOXB4;PTN008163766;orthologs	HOMEOBOX PROTEIN HOX-B4 (PTHR45771:SF3)	homeodomain transcription factor(PC00119)	Equus caballus	RNA polymerase II cis-regulatory region sequence-specific DNA binding(GO:0000978);DNA-binding transcription factor activity, RNA polymerase II-specific(GO:0000981)	chordate embryonic development(GO:0043009);skeletal system development(GO:0001501);embryonic morphogenesis(GO:0048598);anterior/posterior pattern specification(GO:0009952);embryonic organ development(GO:0048568);positive regulation of transcription by RNA polymerase II(GO:0045944);animal organ morphogenesis(GO:0009887)	nucleoplasm(GO:0005654)
			HORSE|Ensembl=ENSECAG00000016583.4|UniProtKB=A0A3Q2HA82	PHOSPHO1	Phosphoethanolamine_phosphocholine phosphatase 1;PHOSPHO1;PTN009042384;orthologs	PHOSPHOETHANOLAMINE_PHOSPHOCHOLINE PHOSPHATASE (PTHR20889:SF2)	phosphatase(PC00181)	Equus caballus	phosphatase activity(GO:0016791)
			HORSE|Ensembl=ENSECAG00000009024.4|UniProtKB=F6YDF3	ARL5C	ADP ribosylation factor like GTPase 5C;ARL5C;PTN008978789;orthologs	ADP-RIBOSYLATION FACTOR-LIKE PROTEIN 5C-RELATED (PTHR11711:SF148)	G-protein(PC00020)	Equus caballus	nucleotide binding(GO:0000166);carbohydrate derivative binding(GO:0097367);anion binding(GO:0043168)	vesicle-mediated transport(GO:0016192);protein localization to Golgi apparatus(GO:0034067);protein localization to membrane(GO:0072657);intracellular protein transport(GO:0006886)	trans-Golgi network(GO:0005802)
			HORSE|Ensembl=ENSECAG00000022700.4|UniProtKB=A0A9L0S9T1	MBTD1	Mbt domain containing 1;MBTD1;PTN001387230;orthologs	MBT DOMAIN-CONTAINING PROTEIN 1 (PTHR12247:SF79)	chromatin/chromatin-binding, or -regulatory protein(PC00077)	Equus caballus	methylated histone binding(GO:0035064);chromatin binding(GO:0003682)	negative regulation of DNA-templated transcription(GO:0045892)	nucleus(GO:0005634)
			HORSE|Ensembl=ENSECAG00000017325.4|UniProtKB=A0A3Q2HWA0	LASP1	LIM and SH3 domain protein 1;LASP1;PTN009195048;orthologs	LIM AND SH3 DOMAIN PROTEIN 1 (PTHR46218:SF2)		Equus caballus	actin filament binding(GO:0051015)		focal adhesion(GO:0005925)
			HORSE|Ensembl=ENSECAG00000011628.3|UniProtKB=F7BMD2	HOXB1	Homeobox B1;HOXB1;PTN001550642;orthologs	HOMEOBOX PROTEIN HOX-B1 (PTHR45946:SF5)	homeodomain transcription factor(PC00119)	Equus caballus	RNA polymerase II cis-regulatory region sequence-specific DNA binding(GO:0000978);DNA-binding transcription factor activity, RNA polymerase II-specific(GO:0000981)	regulation of transcription by RNA polymerase II(GO:0006357)	nucleus(GO:0005634)
			HORSE|Ensembl=ENSECAG00000014884.4|UniProtKB=F7DMX0	DLX3	Distal-less homeobox 3;DLX3;PTN001551124;orthologs	HOMEOBOX PROTEIN DLX-3 (PTHR24327:SF28)	homeodomain transcription factor(PC00119)	Equus caballus	RNA polymerase II cis-regulatory region sequence-specific DNA binding(GO:0000978);DNA-binding transcription factor activity, RNA polymerase II-specific(GO:0000981)	embryo development(GO:0009790);epithelial cell differentiation(GO:0030855);regulation of transcription by RNA polymerase II(GO:0006357)
			HORSE|Ensembl=ENSECAG00000053781.1|UniProtKB=A0A9L0TS53	CHAD	Chondroadherin;CHAD;PTN001556288;orthologs	CHONDROADHERIN (PTHR24373:SF277)	transmembrane signal receptor(PC00197)	Equus caballus			extracellular space(GO:0005615);extracellular matrix(GO:0031012)
			HORSE|Ensembl=ENSECAG00000008260.3|UniProtKB=F6WB76	UTP18	UTP18 small subunit processome component;UTP18;PTN001447019;orthologs	U3 SMALL NUCLEOLAR RNA-ASSOCIATED PROTEIN 18 HOMOLOG (PTHR18359:SF0)		Equus caballus			small-subunit processome(GO:0032040);nuclear protein-containing complex(GO:0140513);90S preribosome(GO:0030686);nucleolus(GO:0005730)
			HORSE|Ensembl=ENSECAG00000012853.3|UniProtKB=F6S913	SP6	Sp6 transcription factor;SP6;PTN002354892;orthologs	TRANSCRIPTION FACTOR SP6 (PTHR23235:SF23)	C2H2 zinc finger transcription factor(PC00248)	Equus caballus	RNA polymerase II cis-regulatory region sequence-specific DNA binding(GO:0000978);DNA-binding transcription factor activity, RNA polymerase II-specific(GO:0000981)	regulation of transcription by RNA polymerase II(GO:0006357)
			HORSE|Ensembl=ENSECAG00000012859.4|UniProtKB=F6SFL9	SP2	Sp2 transcription factor;SP2;PTN001508231;orthologs	TRANSCRIPTION FACTOR SP2 (PTHR23235:SF1)	C2H2 zinc finger transcription factor(PC00248)	Equus caballus	RNA polymerase II cis-regulatory region sequence-specific DNA binding(GO:0000978);DNA-binding transcription factor activity, RNA polymerase II-specific(GO:0000981)	regulation of transcription by RNA polymerase II(GO:0006357)
			HORSE|Ensembl=ENSECAG00000008281.4|UniProtKB=F6W2S8	SPATA20	Spermatogenesis-associated protein 20;SPATA20;PTN001384410;orthologs	SPERMATOGENESIS-ASSOCIATED PROTEIN 20 (PTHR42899:SF1)		Equus caballus
			HORSE|Ensembl=ENSECAG00000007392.4|UniProtKB=A0A5F5PJE0	NPEPPS	Aminopeptidase;NPEPPS;PTN001355433;orthologs	PUROMYCIN-SENSITIVE AMINOPEPTIDASE-RELATED (PTHR11533:SF174)	metalloprotease(PC00153)	Equus caballus	zinc ion binding(GO:0008270);metalloaminopeptidase activity(GO:0070006);peptide binding(GO:0042277)	peptide catabolic process(GO:0043171)	extracellular space(GO:0005615);cytoplasm(GO:0005737);membrane(GO:0016020)
			HORSE|Ensembl=ENSECAG00000018160.3|UniProtKB=F6RQU4	TBX21	T-box transcription factor 21;TBX21;PTN001344991;orthologs	T-BOX TRANSCRIPTION FACTOR TBX21 (PTHR11267:SF125)	Rel homology transcription factor(PC00252)	Equus caballus	RNA polymerase II cis-regulatory region sequence-specific DNA binding(GO:0000978);DNA-binding transcription factor activity, RNA polymerase II-specific(GO:0000981)	lymphocyte migration(GO:0072676);cell fate specification(GO:0001708);regulation of transcription by RNA polymerase II(GO:0006357)	nucleus(GO:0005634);chromatin(GO:0000785)
			HORSE|Ensembl=ENSECAG00000012082.4|UniProtKB=F6RYU1	MLLT6	MLLT6, PHD finger containing;MLLT6;PTN001418093;orthologs	PROTEIN AF-17 (PTHR13793:SF90)	zinc finger transcription factor(PC00244)	Equus caballus	histone binding(GO:0042393);nucleosome binding(GO:0031491)	regulation of transcription by RNA polymerase II(GO:0006357)	nucleus(GO:0005634)
			HORSE|Ensembl=ENSECAG00000015064.3|UniProtKB=A0A9L0T9C7	WFIKKN2	WAP, follistatin_kazal, immunoglobulin, kunitz and netrin domain containing 2;WFIKKN2;PTN009189636;orthologs	WAP, KAZAL, IMMUNOGLOBULIN, KUNITZ AND NTR DOMAIN-CONTAINING PROTEIN 2 (PTHR45938:SF7)		Equus caballus	transforming growth factor beta binding(GO:0050431);molecular function inhibitor activity(GO:0140678);signaling receptor binding(GO:0005102);signaling receptor regulator activity(GO:0030545)	transforming growth factor beta receptor signaling pathway(GO:0007179)	extracellular space(GO:0005615)
			HORSE|Ensembl=ENSECAG00000023248.4|UniProtKB=F6U582	RSAD1	Radical S-adenosyl methionine domain-containing protein;RSAD1;PTN009014769;orthologs	RADICAL S-ADENOSYL METHIONINE DOMAIN-CONTAINING PROTEIN 1, MITOCHONDRIAL (PTHR13932:SF5)	oxidase(PC00175)	Equus caballus	iron-sulfur cluster binding(GO:0051536)	porphyrin-containing compound metabolic process(GO:0006778);cellular nitrogen compound biosynthetic process(GO:0044271);heterocycle biosynthetic process(GO:0018130);organic cyclic compound biosynthetic process(GO:1901362);organonitrogen compound biosynthetic process(GO:1901566);aromatic compound biosynthetic process(GO:0019438)	cytoplasm(GO:0005737)	Heme biosynthesis->Coproporphyrinogen oxidase (oxygen independent);;
			HORSE|Ensembl=ENSECAG00000007453.4|UniProtKB=F7CQD0	PCGF2	Polycomb group ring finger 2;PCGF2;PTN001327489;orthologs	POLYCOMB GROUP RING FINGER PROTEIN 2 (PTHR10825:SF31)	histone modifying enzyme(PC00261)	Equus caballus	chromatin binding(GO:0003682)	negative regulation of transcription by RNA polymerase II(GO:0000122)	PRC1 complex(GO:0035102)
			HORSE|Ensembl=ENSECAG00000002814.4|UniProtKB=A0A9L0SN84	TOB1	Transducer of ERBB2, 1;TOB1;PTN009033149;orthologs	PROTEIN TOB1 (PTHR17537:SF6)		Equus caballus	transcription corepressor activity(GO:0003714)	regulation of gene expression(GO:0010468)	nucleus(GO:0005634);cytoplasm(GO:0005737)
			HORSE|Ensembl=ENSECAG00000000721.4|UniProtKB=F7CVZ6	MYCBPAP	MYCBP associated protein;MYCBPAP;PTN001387842;orthologs	MYCBP-ASSOCIATED PROTEIN (PTHR12276:SF123)	membrane trafficking regulatory protein(PC00151)	Equus caballus	clathrin binding(GO:0030276);phospholipid binding(GO:0005543)	endocytosis(GO:0006897)	endosome(GO:0005768);clathrin vesicle coat(GO:0030125);plasma membrane(GO:0005886)
			HORSE|Ensembl=ENSECAG00000016968.4|UniProtKB=F6Z3V3	ZNF652	Zinc finger protein 652;ZNF652;PTN001559188;orthologs	ZINC FINGER PROTEIN 652 (PTHR24394:SF21)	C2H2 zinc finger transcription factor(PC00248)	Equus caballus	DNA-binding transcription factor activity, RNA polymerase II-specific(GO:0000981)	regulation of transcription by RNA polymerase II(GO:0006357)	nucleus(GO:0005634)
			HORSE|Ensembl=ENSECAG00000035053.3|UniProtKB=A0A3Q2LDJ2	RPL23	Large ribosomal subunit protein uL14;RPL23;PTN007535581;orthologs	LARGE RIBOSOMAL SUBUNIT PROTEIN UL14 (PTHR11761:SF8)	ribosomal protein(PC00202)	Equus caballus	structural constituent of ribosome(GO:0003735);rRNA binding(GO:0019843)		cytosolic large ribosomal subunit(GO:0022625)
			HORSE|Ensembl=ENSECAG00000014863.4|UniProtKB=A0A5F5Q3L3	TAC4	Tachykinin 4;TAC4;PTN008964280;orthologs	TACHYKININ-4 (PTHR11250:SF2)		Equus caballus	G protein-coupled receptor binding(GO:0001664)	inflammatory response(GO:0006954);G protein-coupled receptor signaling pathway(GO:0007186);positive regulation of cytosolic calcium ion concentration(GO:0007204)	extracellular space(GO:0005615)
			HORSE|Ensembl=ENSECAG00000016070.4|UniProtKB=A0A9L0SCC2	ABI3	ABI family member 3;ABI3;PTN009200906;orthologs	TUMOR NECROSIS FACTOR RECEPTOR SUPERFAMILY MEMBER 16 (PTHR46605:SF3)	transmembrane signal receptor(PC00197)	Equus caballus	growth factor binding(GO:0019838);death receptor activity(GO:0005035)	Rho protein signal transduction(GO:0007266)	plasma membrane(GO:0005886);cell surface(GO:0009986)
			HORSE|Ensembl=ENSECAG00000012760.4|UniProtKB=A0A9L0RZM7	LUC7L3	LUC7 like 3 pre-mRNA splicing factor;LUC7L3;PTN001390639;orthologs	LUC7-LIKE PROTEIN 3 (PTHR12375:SF47)		Equus caballus	mRNA binding(GO:0003729)	mRNA splice site recognition(GO:0006376)	U2-type prespliceosome(GO:0071004);U1 snRNP(GO:0005685)
			HORSE|Ensembl=ENSECAG00000002658.3|UniProtKB=A0A9L0RHC3	PRR15L	Proline rich 15 like;PRR15L;PTN009019898;orthologs	PROLINE-RICH PROTEIN 15-LIKE PROTEIN (PTHR14581:SF5)		Equus caballus
			HORSE|Ensembl=ENSECAG00000036519.2|UniProtKB=A0A3Q2ICG5	EPOP	Elongin BC and polycomb repressive complex 2 associated protein;EPOP;PTN007740089;orthologs	ELONGIN BC AND POLYCOMB REPRESSIVE COMPLEX 2-ASSOCIATED PROTEIN (PTHR23187:SF1)		Equus caballus
			HORSE|Ensembl=ENSECAG00000000637.4|UniProtKB=A0A9L0R4N1	STAC2	SH3 and cysteine rich domain 2;STAC2;PTN009022945;orthologs	SH3 AND CYSTEINE-RICH DOMAIN-CONTAINING PROTEIN 2 (PTHR15135:SF5)		Equus caballus		positive regulation of protein localization(GO:1903829);regulation of protein localization to membrane(GO:1905475);skeletal muscle contraction(GO:0003009);positive regulation of cation channel activity(GO:2001259);regulation of calcium ion transport(GO:0051924)
			HORSE|Ensembl=ENSECAG00000047470.1|UniProtKB=F6ZS51	SGCA	Sarcoglycan alpha;SGCA;PTN008938561;orthologs	ALPHA-SARCOGLYCAN (PTHR10132:SF16)	cadherin(PC00057)	Equus caballus			plasma membrane protein complex(GO:0098797)
			HORSE|Ensembl=ENSECAG00000021658.4|UniProtKB=A0A9L0SKQ6	NME2	Nucleoside diphosphate kinase;NME2;PTN008966130;orthologs	NUCLEOSIDE DIPHOSPHATE KINASE B (PTHR11349:SF57)	kinase(PC00137)	Equus caballus	nucleoside diphosphate kinase activity(GO:0004550)	regulation of apoptotic process(GO:0042981)		De novo purine biosynthesis->GDP kinase;;Salvage pyrimidine ribonucleotides->CDP kinase;;De novo purine biosynthesis->dGDP kinase;;De novo pyrimidine ribonucleotides biosythesis->UDP kinase;;De novo pyrimidine deoxyribonucleotide biosynthesis->dCDP kinase;;De novo pyrimidine deoxyribonucleotide biosynthesis->dTDP kinase;;De novo pyrimidine deoxyribonucleotide biosynthesis->dUDP kinase;;De novo pu…
			HORSE|Ensembl=ENSECAG00000008048.4|UniProtKB=A0A5F5PYG5	CBX1	Chromobox 1;CBX1;PTN009053717;orthologs	CHROMOBOX PROTEIN HOMOLOG 1 (PTHR22812:SF159)		Equus caballus	methylated histone binding(GO:0035064);chromatin binding(GO:0003682)	heterochromatin formation(GO:0031507)	heterochromatin(GO:0000792);chromosome, centromeric region(GO:0000775)
			HORSE|Ensembl=ENSECAG00000011982.4|UniProtKB=F6U310	CISD3	CDGSH iron sulfur domain 3;CISD3;PTN001414983;orthologs	CDGSH IRON-SULFUR DOMAIN-CONTAINING PROTEIN 3, MITOCHONDRIAL (PTHR46491:SF3)		Equus caballus	iron-sulfur cluster binding(GO:0051536)	protein maturation(GO:0051604)
			HORSE|Ensembl=ENSECAG00000032197.3|UniProtKB=A0A3Q2I0Y2	SPMAP1	Chromosome 11 C17orf98 homolog;SPMAP1;PTN008027133;orthologs	RIKEN CDNA 1700001P01 GENE (PTHR34221:SF2)		Equus caballus
			HORSE|Ensembl=ENSECAG00000060004.1|UniProtKB=A0A9L0RCS2	PSMB3	Proteasome subunit beta;PSMB3;PTN009134216;orthologs	PROTEASOME SUBUNIT BETA TYPE-3 (PTHR32194:SF10)	metalloprotease(PC00153)	Equus caballus		proteolysis involved in protein catabolic process(GO:0051603)	cytoplasm(GO:0005737)
			HORSE|Ensembl=ENSECAG00000008346.4|UniProtKB=A0A5F5PSY4	FAM117A	Family with sequence similarity 117 member A;FAM117A;PTN001430190;orthologs	PROTEIN FAM117A (PTHR14972:SF7)		Equus caballus
			HORSE|Ensembl=ENSECAG00000013061.4|UniProtKB=F6R9S6	CA10	Carbonic anhydrase 10;CA10;PTN001450806;orthologs	CARBONIC ANHYDRASE-RELATED PROTEIN 10 (PTHR18952:SF91)	dehydratase(PC00091)	Equus caballus	hydro-lyase activity(GO:0016836)	small molecule metabolic process(GO:0044281);cellular metabolic process(GO:0044237)
			HORSE|Ensembl=ENSECAG00000008172.3|UniProtKB=A0A9L0RBL3	GIP	Gastric inhibitory polypeptide;GIP;PTN009023517;orthologs	GASTRIC INHIBITORY POLYPEPTIDE (PTHR15211:SF0)		Equus caballus	G protein-coupled receptor binding(GO:0001664)	response to starvation(GO:0042594)	extracellular space(GO:0005615)
			HORSE|Ensembl=ENSECAG00000013693.4|UniProtKB=A0A9L0RB71	COL1A1	Collagen type I alpha 1 chain;COL1A1;PTN001523088;orthologs	COLLAGEN ALPHA-1(I) CHAIN (PTHR24023:SF569)	extracellular matrix structural protein(PC00103)	Equus caballus	extracellular matrix structural constituent(GO:0005201)	extracellular matrix organization(GO:0030198)	extracellular space(GO:0005615);collagen-containing extracellular matrix(GO:0062023)	Integrin signalling pathway->Collagen;;
			HORSE|Ensembl=ENSECAG00000042273.2|UniProtKB=A0A3Q2H9X2	CACNB1	Voltage-dependent L-type calcium channel subunit beta-1;CACNB1;PTN008330525;orthologs	VOLTAGE-DEPENDENT L-TYPE CALCIUM CHANNEL SUBUNIT BETA-1 (PTHR11824:SF17)	voltage-gated ion channel(PC00241)	Equus caballus	voltage-gated calcium channel activity(GO:0005245)	neuromuscular junction development(GO:0007528);chemical synaptic transmission(GO:0007268);regulation of calcium ion transport(GO:0051924);regulation of monoatomic cation transmembrane transport(GO:1904062);regulation of monoatomic ion transmembrane transporter activity(GO:0032412)	voltage-gated calcium channel complex(GO:0005891)	Oxytocin receptor mediated signaling pathway->Ca2+ channel;;Alzheimer disease-amyloid secretase pathway->L-type calcium channels;;Metabotropic glutamate receptor group III pathway->Calcium Channel;;Beta2 adrenergic receptor signaling pathway->Ca2+ channel;;Metabotropic glutamate receptor group II pathway->Calcium Channel;;Thyrotropin-releasing hormone receptor signaling pathway->Ca2+ channel;;Bet…
			HORSE|Ensembl=ENSECAG00000001014.4|UniProtKB=A0A3Q2H666	ABCC3	ABC-type glutathione-S-conjugate transporter;ABCC3;PTN001542884;orthologs	ATP-BINDING CASSETTE SUB-FAMILY C MEMBER 3 (PTHR24223:SF405)	ATP-binding cassette (ABC) transporter(PC00003)	Equus caballus	ATPase-coupled transmembrane transporter activity(GO:0042626)	transmembrane transport(GO:0055085)	membrane(GO:0016020)
			HORSE|Ensembl=ENSECAG00000022822.3|UniProtKB=F6T5I6	PDK2	Protein-serine_threonine kinase;PDK2;PTN001378850;orthologs	[PYRUVATE DEHYDROGENASE (ACETYL-TRANSFERRING)] KINASE ISOZYME 2, MITOCHONDRIAL (PTHR11947:SF15)	non-receptor serine/threonine protein kinase(PC00167)	Equus caballus	protein kinase activity(GO:0004672)	protein phosphorylation(GO:0006468);regulation of primary metabolic process(GO:0080090)	mitochondrion(GO:0005739)	TCA cycle->Pyruvate Dehydrogenase;;
			HORSE|Ensembl=ENSECAG00000007543.4|UniProtKB=A0A9L0SDS6	LRRC46	Leucine rich repeat containing 46;LRRC46;PTN002392136;orthologs	LEUCINE-RICH REPEAT-CONTAINING PROTEIN 46 (PTHR45973:SF9)	phosphatase modulator(PC00184)	Equus caballus
			HORSE|Ensembl=ENSECAG00000012423.3|UniProtKB=F6QQK5	HOXB2	Homeobox B2;HOXB2;PTN001550974;orthologs	HOMEOBOX PROTEIN HOX-B2 (PTHR45664:SF7)	homeodomain transcription factor(PC00119)	Equus caballus	RNA polymerase II cis-regulatory region sequence-specific DNA binding(GO:0000978);DNA-binding transcription factor activity, RNA polymerase II-specific(GO:0000981)	regulation of transcription by RNA polymerase II(GO:0006357)	nucleus(GO:0005634)
			HORSE|Ensembl=ENSECAG00000019908.4|UniProtKB=F7DHX6	ATP5MC1	ATP synthase lipid-binding protein;ATP5MC1;PTN008936644;orthologs	ATP SYNTHASE F(0) COMPLEX SUBUNIT C2, MITOCHONDRIAL (PTHR10031:SF54)	ATP synthase(PC00002)	Equus caballus		proton motive force-driven ATP synthesis(GO:0015986)	mitochondrial proton-transporting ATP synthase complex, coupling factor F(o)(GO:0000276)
			HORSE|Ensembl=ENSECAG00000013354.4|UniProtKB=A0A9L0SQL1	B4GALNT2	Beta-1,4 N-acetylgalactosaminyltransferase;B4GALNT2;PTN001430894;orthologs	BETA-1,4 N-ACETYLGALACTOSAMINYLTRANSFERASE 2 (PTHR15046:SF2)		Equus caballus	UDP-glycosyltransferase activity(GO:0008194);hexosyltransferase activity(GO:0016758)	UDP-N-acetylglucosamine metabolic process(GO:0006047)
			HORSE|Ensembl=ENSECAG00000034473.2|UniProtKB=A0A3Q2LL86	HOXB8	Homeobox B8;HOXB8;PTN009194258;orthologs	HOMEOBOX PROTEIN HOX-B8 (PTHR46166:SF2)	homeodomain transcription factor(PC00119)	Equus caballus	RNA polymerase II transcription regulatory region sequence-specific DNA binding(GO:0000977);DNA-binding transcription factor activity, RNA polymerase II-specific(GO:0000981)	regulation of transcription by RNA polymerase II(GO:0006357)	nucleus(GO:0005634)
			HORSE|Ensembl=ENSECAG00000014219.4|UniProtKB=F7CYE8	SRCIN1	SRC kinase signaling inhibitor 1;SRCIN1;PTN009051566;orthologs	SRC KINASE SIGNALING INHIBITOR 1 (PTHR22741:SF5)		Equus caballus		regulation of anatomical structure morphogenesis(GO:0022603);regulation of neuron projection development(GO:0010975);regulation of postsynapse organization(GO:0099175)	postsynaptic density(GO:0014069);cytoplasm(GO:0005737);actin cytoskeleton(GO:0015629)
			HORSE|Ensembl=ENSECAG00000012439.3|UniProtKB=F6SJ66	HOXB5	Homeobox B5;HOXB5;PTN001550614;orthologs	HOMEOBOX PROTEIN HOX-B5 (PTHR45659:SF2)	homeodomain transcription factor(PC00119)	Equus caballus	RNA polymerase II cis-regulatory region sequence-specific DNA binding(GO:0000978);DNA-binding transcription factor activity, RNA polymerase II-specific(GO:0000981)	anterior/posterior pattern specification(GO:0009952);regulation of transcription by RNA polymerase II(GO:0006357)	nucleus(GO:0005634)
			HORSE|Ensembl=ENSECAG00000000590.4|UniProtKB=A0A9L0R3L4	MRPL45	Mitochondrial ribosomal protein L45;MRPL45;PTN009108871;orthologs	LARGE RIBOSOMAL SUBUNIT PROTEIN ML45 (PTHR28554:SF1)	ribosomal protein(PC00202)	Equus caballus			mitochondrion(GO:0005739)
			HORSE|Ensembl=ENSECAG00000018688.4|UniProtKB=A0A3Q2H1U8	CDK5RAP3	CDK5 regulatory subunit associated protein 3;CDK5RAP3;PTN001429316;orthologs	CDK5 REGULATORY SUBUNIT-ASSOCIATED PROTEIN 3 (PTHR14894:SF0)		Equus caballus		regulation of mitotic cell cycle(GO:0007346)	endomembrane system(GO:0012505)
			HORSE|Ensembl=ENSECAG00000019067.4|UniProtKB=F7E2S2	OSBPL7	Oxysterol-binding protein;OSBPL7;PTN008957752;orthologs	OXYSTEROL-BINDING PROTEIN-RELATED PROTEIN 7 (PTHR10972:SF85)	transfer/carrier protein(PC00219)	Equus caballus	cholesterol binding(GO:0015485);sterol transporter activity(GO:0015248)		nuclear membrane(GO:0031965);perinuclear region of cytoplasm(GO:0048471);cytosol(GO:0005829);endoplasmic reticulum(GO:0005783);plasma membrane(GO:0005886)
			HORSE|Ensembl=ENSECAG00000015760.4|UniProtKB=A0A3Q2HPF0	ITGA3	Integrin subunit alpha 3;ITGA3;PTN001506854;orthologs	INTEGRIN ALPHA-3 (PTHR23220:SF89)	integrin(PC00126)	Equus caballus	integrin binding(GO:0005178)	cell-matrix adhesion(GO:0007160);cell adhesion mediated by integrin(GO:0033627);integrin-mediated signaling pathway(GO:0007229);leukocyte migration(GO:0050900);cell-cell adhesion(GO:0098609)	external side of plasma membrane(GO:0009897);plasma membrane signaling receptor complex(GO:0098802)	Integrin signalling pathway->Integrin alpha;;
			HORSE|Ensembl=ENSECAG00000021699.4|UniProtKB=F6WL55	SOCS7	Suppressor of cytokine signaling 7;SOCS7;PTN001310592;orthologs	SUPPRESSOR OF CYTOKINE SIGNALING 7 (PTHR10155:SF5)	kinase modulator(PC00140)	Equus caballus	kinase regulator activity(GO:0019207)	phosphatidylinositol phosphate biosynthetic process(GO:0046854)	phosphatidylinositol 3-kinase complex(GO:0005942)	Interferon-gamma signaling pathway->Suppressor of cytokine signaling;;Inflammation mediated by chemokine and cytokine signaling pathway->Suppressor of cytokine siganling;;;
			HORSE|Ensembl=ENSECAG00000014995.4|UniProtKB=A0A9L0T9S0	PNPO	pyridoxal 5'-phosphate synthase;PNPO;PTN001328482;orthologs	PYRIDOXINE-5'-PHOSPHATE OXIDASE (PTHR10851:SF0)	oxidase(PC00175)	Equus caballus				Pyridoxal-5-phosphate biosynthesis->Pyridoxine-5-phosphate oxidase;;Pyridoxal phosphate salvage pathway->Pyridoxine-5-phosphate oxidase;;Pyridoxal phosphate salvage pathway->Pyridoxamine-5-phosphate oxidase;;Vitamin B6 metabolism->Pyridoxamine phosphate oxidase;;;;;
			HORSE|Ensembl=ENSECAG00000015461.4|UniProtKB=A0A5F5PYW2	CACNA1G	Voltage-dependent T-type calcium channel subunit alpha;CACNA1G;PTN001295214;orthologs	VOLTAGE-DEPENDENT T-TYPE CALCIUM CHANNEL SUBUNIT ALPHA (PTHR10037:SF137)	voltage-gated ion channel(PC00241)	Equus caballus	sodium channel activity(GO:0005272);voltage-gated calcium channel activity(GO:0005245)	calcium ion import(GO:0070509);positive regulation of secretion by cell(GO:1903532);action potential(GO:0001508);regulation of exocytosis(GO:0017157);membrane depolarization(GO:0051899)	sodium channel complex(GO:0034706);plasma membrane protein complex(GO:0098797);neuron projection(GO:0043005)	GABA-B receptor II signaling->Voltage-dependent Ca channel;;Endogenous cannabinoid signaling->Voltage-dependent Ca channel;;Nicotine pharmacodynamics pathway->Voltage-dependent calcium channel subunit alpha;;;;
			HORSE|Ensembl=ENSECAG00000016054.4|UniProtKB=F6UD42	GNGT2	Guanine nucleotide-binding protein subunit gamma;GNGT2;PTN001418533;orthologs	GUANINE NUCLEOTIDE-BINDING PROTEIN G(I)_G(S)_G(O) SUBUNIT GAMMA-T2 (PTHR13809:SF28)	heterotrimeric G-protein(PC00117)	Equus caballus	protein binding(GO:0005515)	G protein-coupled receptor signaling pathway(GO:0007186)	catalytic complex(GO:1902494);plasma membrane protein complex(GO:0098797);extrinsic component of membrane(GO:0019898);cytoplasmic side of plasma membrane(GO:0009898)	Beta3 adrenergic receptor signaling pathway->G-Protein;;Heterotrimeric G-protein signaling pathway-Gi alpha and Gs alpha mediated pathway->G protein gamma subunit;;Thyrotropin-releasing hormone receptor signaling pathway->G-Protein;;Histamine H1 receptor mediated signaling pathway->G-Protein;;5HT1 type receptor mediated signaling pathway->G-protein;;5HT4 type receptor mediated signaling pathway->…
			HORSE|Ensembl=ENSECAG00000017079.4|UniProtKB=F6XT89	EME1	Essential meiotic structure-specific endonuclease 1;EME1;PTN009043715;orthologs	CROSSOVER JUNCTION ENDONUCLEASE EME1 (PTHR21077:SF7)		Equus caballus	DNA endonuclease activity(GO:0004520)	resolution of meiotic recombination intermediates(GO:0000712);replication fork processing(GO:0031297);mitotic intra-S DNA damage checkpoint signaling(GO:0031573);double-strand break repair(GO:0006302)	endonuclease complex(GO:1905348)
			HORSE|Ensembl=ENSECAG00000022246.4|UniProtKB=A0A3Q2HGH9	PIP4K2B	Phosphatidylinositol-5-phosphate 4-kinase type 2 beta;PIP4K2B;PTN001498773;orthologs	PHOSPHATIDYLINOSITOL 5-PHOSPHATE 4-KINASE TYPE-2 BETA (PTHR23086:SF22)	kinase(PC00137)	Equus caballus	lipid kinase activity(GO:0001727);phosphotransferase activity, alcohol group as acceptor(GO:0016773)	phosphatidylinositol phosphate biosynthetic process(GO:0046854)	plasma membrane(GO:0005886)
			HORSE|Ensembl=ENSECAG00000016779.4|UniProtKB=A0A9L0RQ00	MRPL27	Mitochondrial ribosomal protein L27;MRPL27;PTN009028091;orthologs	LARGE RIBOSOMAL SUBUNIT PROTEIN BL27M (PTHR15893:SF0)	ribosomal protein(PC00202)	Equus caballus	structural constituent of ribosome(GO:0003735)
			HORSE|Ensembl=ENSECAG00000014560.4|UniProtKB=A0A9L0RDY1	KPNB1	Karyopherin subunit beta 1;KPNB1;PTN001315083;orthologs	IMPORTIN SUBUNIT BETA-1 (PTHR10527:SF1)	transporter(PC00227)	Equus caballus	signal sequence binding(GO:0005048)	protein import into nucleus(GO:0006606)	nucleus(GO:0005634);cytoplasm(GO:0005737)
			HORSE|Ensembl=ENSECAG00000024471.4|UniProtKB=A0A9L0S7Y4	COPZ2	Coatomer subunit zeta;COPZ2;PTN008959733;orthologs	COATOMER SUBUNIT ZETA-2 (PTHR11043:SF4)	vesicle coat protein(PC00235)	Equus caballus		retrograde vesicle-mediated transport, Golgi to endoplasmic reticulum(GO:0006890);intra-Golgi vesicle-mediated transport(GO:0006891);intracellular protein transport(GO:0006886)	COPI vesicle coat(GO:0030126)
			HORSE|Ensembl=ENSECAG00000033703.3|UniProtKB=A0A3Q2I5K3	DLX4	Distal-less homeobox 4;DLX4;PTN007794362;orthologs	HOMEOBOX PROTEIN DLX-4 (PTHR24327:SF21)	homeodomain transcription factor(PC00119)	Equus caballus	RNA polymerase II cis-regulatory region sequence-specific DNA binding(GO:0000978);DNA-binding transcription factor activity, RNA polymerase II-specific(GO:0000981)	embryo development(GO:0009790);cell differentiation(GO:0030154);regulation of transcription by RNA polymerase II(GO:0006357)
			HORSE|Ensembl=ENSECAG00000014417.4|UniProtKB=A0A3Q2GRT2	TTLL6	Tubulin tyrosine ligase like 6;TTLL6;;orthologs			Equus caballus
			HORSE|Ensembl=ENSECAG00000031942.3|UniProtKB=A0A3Q2H4B1	ARHGAP23	Rho GTPase activating protein 23;ARHGAP23;PTN007739680;orthologs	RHO GTPASE-ACTIVATING PROTEIN 23 (PTHR23175:SF5)		Equus caballus
			HORSE|Ensembl=ENSECAG00000011107.5|UniProtKB=F6PTR6	PPP1R9B	Protein phosphatase 1 regulatory subunit 9B;PPP1R9B;PTN001441983;orthologs	NEURABIN-2 (PTHR16154:SF24)		Equus caballus	actin filament binding(GO:0051015)	neuron projection development(GO:0031175);actin filament organization(GO:0007015);calcium-mediated signaling(GO:0019722)	dendrite(GO:0030425);postsynaptic density(GO:0014069);cytoplasm(GO:0005737);actin cytoskeleton(GO:0015629)
			HORSE|Ensembl=ENSECAG00000019245.4|UniProtKB=A0A3Q2KMW6	ACSF2	Acyl-CoA synthetase family member 2;ACSF2;PTN001534691;orthologs	MEDIUM-CHAIN ACYL-COA LIGASE ACSF2, MITOCHONDRIAL (PTHR43201:SF5)	ligase(PC00142)	Equus caballus	ligase activity, forming carbon-sulfur bonds(GO:0016877);ATP-dependent activity(GO:0140657)	fatty acid metabolic process(GO:0006631)
9	34324099	38862009
			HORSE|Ensembl=ENSECAG00000019276.4|UniProtKB=F7DJ41	MCM4	DNA replication licensing factor MCM4;MCM4;PTN001360334;orthologs	DNA REPLICATION LICENSING FACTOR MCM4 (PTHR11630:SF66)	DNA metabolism protein(PC00009)	Equus caballus
			HORSE|Ensembl=ENSECAG00000010120.4|UniProtKB=F6R5C0	SNAI2	Snail family transcriptional repressor 2;SNAI2;PTN002397867;orthologs	ZINC FINGER PROTEIN SNAI2 (PTHR24388:SF42)	C2H2 zinc finger transcription factor(PC00248)	Equus caballus	regulation of DNA-templated transcription(GO:0006355)	RNA polymerase II cis-regulatory region sequence-specific DNA binding(GO:0000978);DNA-binding transcription factor activity, RNA polymerase II-specific(GO:0000981)
			HORSE|Ensembl=ENSECAG00000000058.3|UniProtKB=F7D4N3	CALB1	Calbindin;CALB1;PTN001461933;orthologs	CALBINDIN (PTHR19972:SF14)	calmodulin-related(PC00061)	Equus caballus	regulation of synaptic plasticity(GO:0048167);regulation of cytosolic calcium ion concentration(GO:0051480)	calcium ion binding(GO:0005509)	nucleus(GO:0005634);terminal bouton(GO:0043195);dendritic spine(GO:0043197);cytosol(GO:0005829)
			HORSE|Ensembl=ENSECAG00000013889.4|UniProtKB=A0A9L0T662	NBN	Nibrin;NBN;PTN001384787;orthologs	NIBRIN (PTHR12162:SF0)	damaged DNA-binding protein(PC00086)	Equus caballus	mitotic G2 DNA damage checkpoint signaling(GO:0007095);DNA duplex unwinding(GO:0032508);double-strand break repair via homologous recombination(GO:0000724)	damaged DNA binding(GO:0003684)	nuclear protein-containing complex(GO:0140513)
			HORSE|Ensembl=ENSECAG00000023011.4|UniProtKB=A0A3Q2HFQ8	RIPK2	Receptor-interacting serine_threonine-protein kinase 2;RIPK2;PTN001510369;orthologs	RECEPTOR-INTERACTING SERINE_THREONINE-PROTEIN KINASE 2 (PTHR44329:SF9)	non-receptor serine/threonine protein kinase(PC00167)	Equus caballus	innate immune response(GO:0045087);positive regulation of canonical NF-kappaB signal transduction(GO:0043123)	MAP kinase kinase kinase activity(GO:0004709)
			HORSE|Ensembl=ENSECAG00000014162.4|UniProtKB=A0A9L0SZF5	CLXN	Calaxin;CLXN;PTN001496472;orthologs	CALAXIN (PTHR23055:SF75)	calmodulin-related(PC00061)	Equus caballus		calcium ion binding(GO:0005509)
			HORSE|Ensembl=ENSECAG00000027910.3|UniProtKB=A0A3Q2GY60	UBE2V2	Ubiquitin conjugating enzyme E2 V2;UBE2V2;PTN007769473;orthologs	UBIQUITIN-CONJUGATING ENZYME E2 VARIANT 2 (PTHR24068:SF177)	ubiquitin-protein ligase(PC00234)	Equus caballus	protein K63-linked ubiquitination(GO:0070534);postreplication repair(GO:0006301)	ubiquitin conjugating enzyme activity(GO:0061631)	nucleus(GO:0005634)	Ubiquitin proteasome pathway->Ubiquitin-conjugating enzyme E2;;
			HORSE|Ensembl=ENSECAG00000039817.3|UniProtKB=A0A3Q2HNI3	CEBPD	CCAAT_enhancer-binding protein;CEBPD;PTN007752105;orthologs	CCAAT_ENHANCER-BINDING PROTEIN DELTA (PTHR23334:SF3)	basic leucine zipper transcription factor(PC00056)	Equus caballus	regulation of cell differentiation(GO:0045595);regulation of transcription by RNA polymerase II(GO:0006357)	RNA polymerase II cis-regulatory region sequence-specific DNA binding(GO:0000978);DNA-binding transcription factor activity, RNA polymerase II-specific(GO:0000981)
			HORSE|Ensembl=ENSECAG00000040755.1|UniProtKB=A0A5F5PHF8	PPDPFL	Pancreatic progenitor cell differentiation and proliferation factor like;PPDPFL;PTN008353139;orthologs	PANCREATIC PROGENITOR CELL DIFFERENTIATION AND PROLIFERATION FACTOR-LIKE PROTEIN (PTHR14572:SF1)		Equus caballus
			HORSE|Ensembl=ENSECAG00000020168.4|UniProtKB=F6RWW4	PRKDC	DNA-dependent protein kinase catalytic subunit;PRKDC;PTN001340310;orthologs	DNA-DEPENDENT PROTEIN KINASE CATALYTIC SUBUNIT (PTHR11139:SF68)	non-receptor serine/threonine protein kinase(PC00167)	Equus caballus	telomere maintenance(GO:0000723);double-strand break repair(GO:0006302)	protein serine/threonine kinase activity(GO:0004674)	nucleus(GO:0005634)
			HORSE|Ensembl=ENSECAG00000026935.4|UniProtKB=A0A3Q2H971	SPIDR	Scaffold protein involved in DNA repair;SPIDR;PTN002154272;orthologs	DNA REPAIR-SCAFFOLDING PROTEIN (PTHR34347:SF1)	DNA metabolism protein(PC00009)	Equus caballus	double-strand break repair via homologous recombination(GO:0000724);regulation of establishment of protein localization(GO:0070201)		nuclear chromosome(GO:0000228);nucleoplasm(GO:0005654)
			HORSE|Ensembl=ENSECAG00000022113.3|UniProtKB=F6YPT0	DECR1	2,4-dienoyl-CoA reductase 1;DECR1;PTN001549012;orthologs	2,4-DIENOYL-COA REDUCTASE [(3E)-ENOYL-COA-PRODUCING], MITOCHONDRIAL (PTHR43658:SF14)	oxidoreductase(PC00176)	Equus caballus	fatty acid beta-oxidation(GO:0006635)	oxidoreductase activity, acting on the CH-CH group of donors, NAD or NADP as acceptor(GO:0016628)	mitochondrion(GO:0005739)
			HORSE|Ensembl=ENSECAG00000013560.3|UniProtKB=A0A3Q2I6H7	OSGIN2	Oxidative stress induced growth inhibitor family member 2;OSGIN2;PTN009023413;orthologs	OXIDATIVE STRESS-INDUCED GROWTH INHIBITOR 2 (PTHR15192:SF4)		Equus caballus	regulation of cell growth(GO:0001558);negative regulation of cellular process(GO:0048523)	growth factor activity(GO:0008083)
10	24466886	26947180
			HORSE|Ensembl=ENSECAG00000013762.4|UniProtKB=F6ZSM5	NCR1	Natural cytotoxicity triggering receptor 1;NCR1;PTN008979659;orthologs	NATURAL CYTOTOXICITY TRIGGERING RECEPTOR 1 (PTHR11738:SF14)	immunoglobulin receptor superfamily(PC00124)	Equus caballus	immune response-regulating signaling pathway(GO:0002764)		plasma membrane(GO:0005886)
			HORSE|Ensembl=ENSECAG00000016192.4|UniProtKB=F6TQ05	EPN1	Epsin 1;EPN1;PTN001387867;orthologs	EPSIN-1 (PTHR12276:SF48)	membrane trafficking regulatory protein(PC00151)	Equus caballus	endocytosis(GO:0006897)	clathrin binding(GO:0030276);phospholipid binding(GO:0005543)	endosome(GO:0005768);clathrin vesicle coat(GO:0030125);plasma membrane(GO:0005886)
			HORSE|Ensembl=ENSECAG00000035261.3|UniProtKB=A0A9L0T7V5	FIZ1	FLT3 interacting zinc finger 1;FIZ1;PTN009098263;orthologs	C2H2-TYPE DOMAIN-CONTAINING PROTEIN-RELATED (PTHR24406:SF11)	C2H2 zinc finger transcription factor(PC00248)	Equus caballus	regulation of transcription by RNA polymerase II(GO:0006357)	chromatin DNA binding(GO:0031490)	chromosome(GO:0005694)
			HORSE|Ensembl=ENSECAG00000016802.4|UniProtKB=A0A3Q2HNF0	PEG3	Paternally expressed 3;PEG3;PTN001294736;orthologs	PATERNALLY-EXPRESSED GENE 3 PROTEIN (PTHR24381:SF293)	C2H2 zinc finger transcription factor(PC00248)	Equus caballus	regulation of transcription by RNA polymerase II(GO:0006357)	RNA polymerase II transcription regulatory region sequence-specific DNA binding(GO:0000977);DNA-binding transcription factor activity, RNA polymerase II-specific(GO:0000981)	nucleus(GO:0005634)
			HORSE|Ensembl=ENSECAG00000011056.4|UniProtKB=A0A9L0S3N0	ZNF773	Zinc finger protein 773;ZNF773;PTN001559592;orthologs	ZINC FINGER PROTEIN 773 (PTHR24377:SF691)	C2H2 zinc finger transcription factor(PC00248)	Equus caballus	regulation of transcription by RNA polymerase II(GO:0006357)	RNA polymerase II cis-regulatory region sequence-specific DNA binding(GO:0000978);DNA-binding transcription factor activity, RNA polymerase II-specific(GO:0000981)	nucleus(GO:0005634)
			HORSE|Ensembl=ENSECAG00000058656.1|UniProtKB=F6U276	HSPBP1	HSPA (Hsp70) binding protein 1;HSPBP1;PTN009037937;orthologs	HSP70-BINDING PROTEIN 1 (PTHR19316:SF18)		Equus caballus		nucleotide binding(GO:0000166);molecular function regulator activity(GO:0098772)	endoplasmic reticulum(GO:0005783)
			HORSE|Ensembl=ENSECAG00000011892.4|UniProtKB=F7BF45	ZNF582	Zinc finger protein 582;ZNF582;PTN009094874;orthologs	ZINC FINGER PROTEIN 420 (PTHR24377:SF980)	C2H2 zinc finger transcription factor(PC00248)	Equus caballus	regulation of transcription by RNA polymerase II(GO:0006357)	RNA polymerase II cis-regulatory region sequence-specific DNA binding(GO:0000978);DNA-binding transcription factor activity, RNA polymerase II-specific(GO:0000981)	nucleus(GO:0005634)
			HORSE|Ensembl=ENSECAG00000052490.1|UniProtKB=F6RY94	FCAR	Fc fragment of IgA, receptor for;FCAR;PTN008979668;orthologs	IMMUNOGLOBULIN ALPHA FC RECEPTOR (PTHR11738:SF4)	immunoglobulin receptor superfamily(PC00124)	Equus caballus	immune response-regulating signaling pathway(GO:0002764)		plasma membrane(GO:0005886)
			HORSE|Ensembl=ENSECAG00000001804.3|UniProtKB=F6VKS3	OR2BD2	Olfactory receptor family 2 subfamily BD member 2;OR2BD2;;orthologs			Equus caballus
			HORSE|Ensembl=ENSECAG00000013225.4|UniProtKB=F6PV05	TMEM150B	Transmembrane protein 150B;TMEM150B;PTN001467507;orthologs	MODULATOR OF MACROAUTOPHAGY TMEM150B (PTHR21324:SF3)	scaffold/adaptor protein(PC00226)	Equus caballus			plasma membrane(GO:0005886)
			HORSE|Ensembl=ENSECAG00000035836.3|UniProtKB=A0A3Q2I2Y2	ZNF865	Zinc finger protein 865;ZNF865;PTN007799746;orthologs	ZINC FINGER PROTEIN 865 (PTHR24390:SF62)	C2H2 zinc finger transcription factor(PC00248)	Equus caballus	regulation of transcription by RNA polymerase II(GO:0006357)	DNA-binding transcription factor activity(GO:0003700);RNA polymerase II cis-regulatory region sequence-specific DNA binding(GO:0000978)
			HORSE|Ensembl=ENSECAG00000040978.2|UniProtKB=A0A5F5PLM0	TMEM86B	lysoplasmalogenase;TMEM86B;PTN009129410;orthologs	LYSOPLASMALOGENASE (PTHR31885:SF7)		Equus caballus		hydrolase activity(GO:0016787)	membrane(GO:0016020)
			HORSE|Ensembl=ENSECAG00000024101.3|UniProtKB=A0A9L0RHE4	NLRP5	NLR family pyrin domain containing 5;NLRP5;PTN001536378;orthologs	NACHT, LRR AND PYD DOMAINS-CONTAINING PROTEIN 5 (PTHR45690:SF7)	defense/immunity protein(PC00090)	Equus caballus	regulation of inflammatory response(GO:0050727)		nucleus(GO:0005634);cell cortex(GO:0005938);mitochondrion(GO:0005739);cytosol(GO:0005829);protein-containing complex(GO:0032991)
			HORSE|Ensembl=ENSECAG00000013161.4|UniProtKB=A0A9L0RVP3	ZNF471	Zinc finger protein 471;ZNF471;PTN001557869;orthologs	ZINC FINGER PROTEIN 471 (PTHR24377:SF951)	C2H2 zinc finger transcription factor(PC00248)	Equus caballus	regulation of transcription by RNA polymerase II(GO:0006357)	RNA polymerase II cis-regulatory region sequence-specific DNA binding(GO:0000978);DNA-binding transcription factor activity, RNA polymerase II-specific(GO:0000981)	nucleus(GO:0005634)
			HORSE|Ensembl=ENSECAG00000010995.4|UniProtKB=F7D0G8	ZNF667	Zinc finger protein 667;ZNF667;PTN009065119;orthologs	ZINC FINGER PROTEIN 667 (PTHR23226:SF378)	C2H2 zinc finger transcription factor(PC00248)	Equus caballus	regulation of transcription by RNA polymerase II(GO:0006357)	RNA polymerase II cis-regulatory region sequence-specific DNA binding(GO:0000978);DNA-binding transcription factor activity, RNA polymerase II-specific(GO:0000981)
			HORSE|Ensembl=ENSECAG00000043636.2|UniProtKB=A0A5F5PTV2	DUXA	Double homeobox A;DUXA;PTN008465904;orthologs	DOUBLE HOMEOBOX PROTEIN A (PTHR46123:SF7)	homeodomain transcription factor(PC00119)	Equus caballus	regulation of transcription by RNA polymerase II(GO:0006357)	RNA polymerase II transcription regulatory region sequence-specific DNA binding(GO:0000977);DNA-binding transcription factor activity, RNA polymerase II-specific(GO:0000981)	nucleus(GO:0005634)
			HORSE|Ensembl=ENSECAG00000016418.2|UniProtKB=F7AZK1	KIR3DL	Killer cell immunoglobulin-like receptor with three domains and long cytoplasmic tail;KIR3DL;PTN001367352;orthologs	KILLER CELL IMMUNOGLOBULIN-LIKE RECEPTOR 2DL4 (PTHR11738:SF113)	immunoglobulin receptor superfamily(PC00124)	Equus caballus	immune response-regulating signaling pathway(GO:0002764)		plasma membrane(GO:0005886)
			HORSE|Ensembl=ENSECAG00000039466.3|UniProtKB=A0A3Q2GUY4	GALP	Galanin-like peptide;GALP;PTN009042843;orthologs	GALANIN-LIKE PEPTIDE (PTHR20950:SF1)		Equus caballus	defense response to Gram-negative bacterium(GO:0050829);response to starvation(GO:0042594);antimicrobial humoral immune response mediated by antimicrobial peptide(GO:0061844)
			HORSE|Ensembl=ENSECAG00000033141.2|UniProtKB=F6VYF0	OR10AM8	Olfactory receptor;OR10AM8;PTN001573551;orthologs	OLFACTORY RECEPTOR (PTHR26453:SF685)	transmembrane signal receptor(PC00197)	Equus caballus	detection of chemical stimulus involved in sensory perception(GO:0050907)	transmembrane signaling receptor activity(GO:0004888)	plasma membrane(GO:0005886)
			HORSE|Ensembl=ENSECAG00000020219.4|UniProtKB=A0A3Q2I4U5	ZNF579	Zinc finger protein 579;ZNF579;PTN007799358;orthologs	ZINC FINGER PROTEIN 579 (PTHR24383:SF14)	C2H2 zinc finger transcription factor(PC00248)	Equus caballus
			HORSE|Ensembl=ENSECAG00000034287.2|UniProtKB=A0A3Q2GW08	ZNF580	Zinc finger protein 580;ZNF580;;orthologs			Equus caballus
			HORSE|Ensembl=ENSECAG00000022619.3|UniProtKB=F6ZJ78	ZNF524	Zinc finger protein 524;ZNF524;;orthologs			Equus caballus
			HORSE|Ensembl=ENSECAG00000001409.4|UniProtKB=A0A9L0TEB9	ZNF784	Zinc finger protein 784;ZNF784;PTN009096961;orthologs	ZINC FINGER PROTEIN 784 (PTHR24393:SF56)	C2H2 zinc finger transcription factor(PC00248)	Equus caballus	regulation of transcription by RNA polymerase II(GO:0006357)	RNA polymerase II cis-regulatory region sequence-specific DNA binding(GO:0000978);DNA-binding transcription activator activity, RNA polymerase II-specific(GO:0001228)	nucleus(GO:0005634)
			HORSE|Ensembl=ENSECAG00000001608.4|UniProtKB=A0A9L0SSQ1	ZNF71	Zinc finger protein 71;ZNF71;PTN009098110;orthologs	ZFP2 ZINC FINGER PROTEIN (PTHR24404:SF107)	C2H2 zinc finger transcription factor(PC00248)	Equus caballus	regulation of transcription by RNA polymerase II(GO:0006357)	DNA-binding transcription factor activity(GO:0003700);RNA polymerase II cis-regulatory region sequence-specific DNA binding(GO:0000978)
			HORSE|Ensembl=ENSECAG00000003943.4|UniProtKB=A0A5F5PF67	SYT5	Synaptotagmin 5;SYT5;PTN008936300;orthologs	SYNAPTOTAGMIN-5 (PTHR10024:SF282)	membrane trafficking regulatory protein(PC00151)	Equus caballus	synaptic vesicle endocytosis(GO:0048488);calcium-ion regulated exocytosis(GO:0017156);synaptic vesicle exocytosis(GO:0016079)	phosphatidylserine binding(GO:0001786);calcium ion binding(GO:0005509);SNARE binding(GO:0000149);clathrin binding(GO:0030276)	secretory granule(GO:0030141);synaptic vesicle membrane(GO:0030672);axon(GO:0030424);plasma membrane(GO:0005886)	Synaptic vesicle trafficking->Synaptotagmin;;
			HORSE|Ensembl=ENSECAG00000018711.3|UniProtKB=F6ZAE4	NAT14	N-acetyltransferase 14 (putative);NAT14;;orthologs			Equus caballus
			HORSE|Ensembl=ENSECAG00000023884.4|UniProtKB=A0A3Q2L7Z2	NLRP13	NLR family pyrin domain containing 13;NLRP13;PTN009182440;orthologs	NACHT, LRR AND PYD DOMAINS-CONTAINING PROTEIN 13 (PTHR45690:SF16)	defense/immunity protein(PC00090)	Equus caballus	regulation of inflammatory response(GO:0050727)		cytoplasm(GO:0005737)
			HORSE|Ensembl=ENSECAG00000043783.2|UniProtKB=A0A9L0RX49	ZNF17	Zinc finger protein 17;ZNF17;PTN009094896;orthologs	ZINC FINGER PROTEIN 17-RELATED (PTHR24377:SF992)	C2H2 zinc finger transcription factor(PC00248)	Equus caballus	regulation of transcription by RNA polymerase II(GO:0006357)	RNA polymerase II cis-regulatory region sequence-specific DNA binding(GO:0000978);DNA-binding transcription factor activity, RNA polymerase II-specific(GO:0000981)	nucleus(GO:0005634)
			HORSE|Ensembl=ENSECAG00000009053.4|UniProtKB=A0A5F5PQF2	ZNF304	Zinc finger protein 304;ZNF304;PTN001559655;orthologs	ZINC FINGER PROTEIN 304 (PTHR24377:SF681)	C2H2 zinc finger transcription factor(PC00248)	Equus caballus	regulation of transcription by RNA polymerase II(GO:0006357)	RNA polymerase II cis-regulatory region sequence-specific DNA binding(GO:0000978);DNA-binding transcription factor activity, RNA polymerase II-specific(GO:0000981)	nucleus(GO:0005634)
			HORSE|Ensembl=ENSECAG00000019196.3|UniProtKB=F7AZY3	SBK2	SH3 domain binding kinase family member 2;SBK2;PTN007797999;orthologs	PROTEIN KINASE DOMAIN-CONTAINING PROTEIN (PTHR24359:SF34)	non-receptor serine/threonine protein kinase(PC00167)	Equus caballus		protein serine/threonine kinase activity(GO:0004674)
			HORSE|Ensembl=ENSECAG00000000532.4|UniProtKB=A0A9L0RE96	EPS8L1	EPS8 like 1;EPS8L1;PTN001388211;orthologs	EPIDERMAL GROWTH FACTOR RECEPTOR KINASE SUBSTRATE 8-LIKE PROTEIN 1 (PTHR12287:SF19)	scaffold/adaptor protein(PC00226)	Equus caballus
			HORSE|Ensembl=ENSECAG00000029579.1|UniProtKB=A0A3Q2HAR1	OR6Z11	Olfactory receptor family 6 subfamily Z member 11;OR6Z11;PTN007782570;orthologs	OLFACTORY RECEPTOR 1346 (PTHR24242:SF177)	G-protein coupled receptor(PC00021)	Equus caballus
			HORSE|Ensembl=ENSECAG00000029672.1|UniProtKB=A0A3Q2IA41	C19orf85	Chromosome 19 open reading frame 85;C19orf85;;orthologs			Equus caballus
			HORSE|Ensembl=ENSECAG00000020602.4|UniProtKB=F6WD23	NLRP4	NLR family pyrin domain containing 4;NLRP4;PTN001536387;orthologs	NACHT, LRR AND PYD DOMAINS-CONTAINING PROTEIN 4 (PTHR45690:SF6)	defense/immunity protein(PC00090)	Equus caballus
			HORSE|Ensembl=ENSECAG00000019043.4|UniProtKB=A0A9L0TGE4	SSC5D	Scavenger receptor cysteine rich family member with 5 domains;SSC5D;PTN001456194;orthologs	SOLUBLE SCAVENGER RECEPTOR CYSTEINE-RICH DOMAIN-CONTAINING PROTEIN SSC5D (PTHR19331:SF487)	serine protease(PC00203)	Equus caballus
			HORSE|Ensembl=ENSECAG00000013849.4|UniProtKB=A0A9L0SV97	ZFP28	ZFP28 zinc finger protein;ZFP28;PTN001557863;orthologs	ZINC FINGER PROTEIN 28 HOMOLOG (PTHR24377:SF212)	C2H2 zinc finger transcription factor(PC00248)	Equus caballus
			HORSE|Gene=TNNI3|UniProtKB=Q5PYI0	TNNI3	Troponin I, cardiac muscle;TNNI3;PTN001417169;orthologs	TROPONIN I, CARDIAC MUSCLE (PTHR13738:SF2)	non-motor actin binding protein(PC00165)	Equus caballus
			HORSE|Ensembl=ENSECAG00000033484.3|UniProtKB=A0A5F5PPC9	ZNF550	Zinc finger protein 550;ZNF550;PTN007799167;orthologs	ZINC FINGER PROTEIN 550 (PTHR24381:SF154)	C2H2 zinc finger transcription factor(PC00248)	Equus caballus
			HORSE|Ensembl=ENSECAG00000003209.4|UniProtKB=F6WTB0	ZNF772	Zinc finger protein 772;ZNF772;PTN001559913;orthologs	ZINC FINGER PROTEIN 772 (PTHR24377:SF610)	C2H2 zinc finger transcription factor(PC00248)	Equus caballus
			HORSE|Ensembl=ENSECAG00000014375.4|UniProtKB=F7DGC0	ZNF470	Zinc finger protein 470;ZNF470;PTN001557887;orthologs	ZINC FINGER PROTEIN 470 (PTHR24377:SF282)	C2H2 zinc finger transcription factor(PC00248)	Equus caballus
			HORSE|Ensembl=ENSECAG00000006135.4|UniProtKB=A0A5F5PUR9	CCDC106	Coiled-coil domain containing 106;CCDC106;PTN009031390;orthologs	COILED-COIL DOMAIN-CONTAINING PROTEIN 106 (PTHR16477:SF2)		Equus caballus
			HORSE|Ensembl=ENSECAG00000015918.4|UniProtKB=F6VY65	SHISA7	Shisa family member 7;SHISA7;PTN002421943;orthologs	PROTEIN SHISA-7 (PTHR31774:SF2)		Equus caballus
			HORSE|Ensembl=ENSECAG00000009454.4|UniProtKB=A0A9L0RRY4	PTPRH	receptor protein-tyrosine kinase;PTPRH;PTN009204981;orthologs	PROTEIN TYROSINE PHOSPHATASE, RECEPTOR TYPE, H (PTHR46957:SF10)	transmembrane signal receptor(PC00197)	Equus caballus
			HORSE|Ensembl=ENSECAG00000015657.4|UniProtKB=A0A5F5PEL3	TNNT1	Troponin T1, slow skeletal type;TNNT1;PTN001354729;orthologs	TROPONIN T, SLOW SKELETAL MUSCLE (PTHR11521:SF6)	actin binding motor protein(PC00040)	Equus caballus
			HORSE|Ensembl=ENSECAG00000013820.4|UniProtKB=A0A9L0R112	KMT5C	[histone H4]-N-methyl-L-lysine20 N-methyltransferase KMT5B;KMT5C;PTN001404073;orthologs	HISTONE-LYSINE N-METHYLTRANSFERASE KMT5C (PTHR12977:SF11)		Equus caballus
			HORSE|Ensembl=ENSECAG00000043555.2|UniProtKB=A0A5F5PFC3	EDDM13	Epididymal protein 13;EDDM13;;orthologs			Equus caballus
			HORSE|Ensembl=ENSECAG00000010110.4|UniProtKB=A0A9L0S799	U2AF2	Splicing factor U2AF subunit;U2AF2;PTN009063015;orthologs	SPLICING FACTOR U2AF 65 KDA SUBUNIT (PTHR23139:SF9)		Equus caballus
			HORSE|Ensembl=ENSECAG00000017232.4|UniProtKB=A0A3Q2IAM0	TNNI3	Troponin I, cardiac muscle;TNNI3;PTN008349023;orthologs	TROPONIN I, CARDIAC MUSCLE (PTHR13738:SF2)	non-motor actin binding protein(PC00165)	Equus caballus
			HORSE|Ensembl=ENSECAG00000015843.4|UniProtKB=A0A3Q2HDE7	PPP6R1	Protein phosphatase 6 regulatory subunit 1;PPP6R1;PTN008999587;orthologs	SERINE_THREONINE-PROTEIN PHOSPHATASE 6 REGULATORY SUBUNIT 1 (PTHR12634:SF13)	phosphatase modulator(PC00184)	Equus caballus
			HORSE|Ensembl=ENSECAG00000001869.4|UniProtKB=A0A9L0SBF6	PPP1R12C	Protein phosphatase 1 regulatory subunit;PPP1R12C;PTN001539565;orthologs	PROTEIN PHOSPHATASE 1 REGULATORY SUBUNIT 12C (PTHR24179:SF27)	phosphatase modulator(PC00184)	Equus caballus
			HORSE|Ensembl=ENSECAG00000022569.4|UniProtKB=F7AX59	GP6	Glycoprotein VI platelet;GP6;PTN001367310;orthologs	PLATELET GLYCOPROTEIN VI (PTHR11738:SF185)	immunoglobulin receptor superfamily(PC00124)	Equus caballus
			HORSE|Ensembl=ENSECAG00000014511.4|UniProtKB=F7C1S7	IL11	Interleukin 11;IL11;PTN009032669;orthologs	INTERLEUKIN-11 (PTHR16922:SF0)	interleukin superfamily(PC00128)	Equus caballus
			HORSE|Ensembl=ENSECAG00000028666.1|UniProtKB=A0A3Q2HCJ5	EQUCABV1R902	Vomeronasal type-1 receptor;EQUCABV1R902;PTN007767846;orthologs	VOMERONASAL TYPE-1 RECEPTOR (PTHR24062:SF51)	transmembrane signal receptor(PC00197)	Equus caballus
			HORSE|Ensembl=ENSECAG00000008616.4|UniProtKB=A0A9L0R4J5	ZNF264	Zinc finger protein 264;ZNF264;PTN001557155;orthologs	ZINC FINGER PROTEIN 805 (PTHR24376:SF178)	C2H2 zinc finger transcription factor(PC00248)	Equus caballus
			HORSE|Ensembl=ENSECAG00000019786.3|UniProtKB=F7CM83	SBK3	SH3 domain binding kinase family member 3;SBK3;PTN001555235;orthologs	SH3 DOMAIN BINDING KINASE FAMILY, MEMBER 3 (PTHR24363:SF6)	non-receptor serine/threonine protein kinase(PC00167)	Equus caballus
			HORSE|Ensembl=ENSECAG00000014099.4|UniProtKB=F7BGV3	GARIN5B	Golgi associated RAB2 interactor family member 5B;GARIN5B;PTN001475693;orthologs	GOLGI-ASSOCIATED RAB2 INTERACTOR PROTEIN 5B (PTHR22574:SF12)		Equus caballus
			HORSE|Ensembl=ENSECAG00000003138.3|UniProtKB=F6Y7H1	ZNF581	Zinc finger protein 581;ZNF581;PTN002320055;orthologs	ZINC FINGER PROTEIN 581 (PTHR24390:SF76)	C2H2 zinc finger transcription factor(PC00248)	Equus caballus
			HORSE|Ensembl=ENSECAG00000039710.2|UniProtKB=A0A3Q2LCP0	ZNF543	Zinc finger protein 543;ZNF543;PTN009095438;orthologs	ZINC FINGER PROTEIN 550 (PTHR24381:SF154)	C2H2 zinc finger transcription factor(PC00248)	Equus caballus
			HORSE|Ensembl=ENSECAG00000033356.3|UniProtKB=A0A3Q2IIR3	ZNF787	Zinc finger protein 787;ZNF787;PTN007800335;orthologs	ZINC FINGER PROTEIN 672-RELATED (PTHR24408:SF34)	C2H2 zinc finger transcription factor(PC00248)	Equus caballus
			HORSE|Ensembl=ENSECAG00000001444.4|UniProtKB=A0A9L0RAD6	BRSK1	BR serine_threonine kinase 1;BRSK1;PTN001552129;orthologs	SERINE_THREONINE-PROTEIN KINASE BRSK1 (PTHR24343:SF130)	non-receptor serine/threonine protein kinase(PC00167)	Equus caballus
			HORSE|Ensembl=ENSECAG00000015928.4|UniProtKB=F6TAP4	ISOC2	Isochorismatase domain containing 2;ISOC2;;orthologs			Equus caballus
			HORSE|Ensembl=ENSECAG00000037361.3|UniProtKB=A0A3Q2HJ43	TMEM190	Transmembrane protein 190;TMEM190;PTN008079582;orthologs	TRANSMEMBRANE PROTEIN 190 (PTHR37868:SF1)		Equus caballus
			HORSE|Ensembl=ENSECAG00000009277.4|UniProtKB=A0A9L0SE85	ZNF583	Zinc finger protein 583;ZNF583;PTN001559600;orthologs	ZINC FINGER PROTEIN 583 (PTHR24377:SF863)	C2H2 zinc finger transcription factor(PC00248)	Equus caballus
			HORSE|Ensembl=ENSECAG00000021736.4|UniProtKB=A0A9L0RYL2	AURKC	Aurora kinase;AURKC;PTN009092578;orthologs	AURORA KINASE C (PTHR24350:SF3)	non-receptor serine/threonine protein kinase(PC00167)	Equus caballus
			HORSE|Ensembl=ENSECAG00000026938.4|UniProtKB=A0A9L0RPN6	RPL28	Large ribosomal subunit protein eL28;RPL28;PTN008947677;orthologs	LARGE RIBOSOMAL SUBUNIT PROTEIN EL28 (PTHR10544:SF0)	ribosomal protein(PC00202)	Equus caballus
			HORSE|Ensembl=ENSECAG00000027944.3|UniProtKB=A0A9L0S448	ZNF444	Zinc finger protein 444;ZNF444;PTN007742647;orthologs	ZINC FINGER PROTEIN 444 (PTHR23226:SF150)	C2H2 zinc finger transcription factor(PC00248)	Equus caballus
			HORSE|Ensembl=ENSECAG00000028390.2|UniProtKB=F6Y8J7	OR10AM7	Olfactory receptor;OR10AM7;PTN001573550;orthologs	OLFACTORY RECEPTOR (PTHR26453:SF685)	transmembrane signal receptor(PC00197)	Equus caballus
			HORSE|Ensembl=ENSECAG00000023146.4|UniProtKB=F6VQ31	RDH13	Retinol dehydrogenase 13;RDH13;PTN001549655;orthologs	RETINOL DEHYDROGENASE 13 (PTHR43157:SF59)	glycosyltransferase(PC00111)	Equus caballus
11	23118264	29557882
			HORSE|Ensembl=ENSECAG00000010672.3|UniProtKB=F7CN19	PLXDC1	Plexin domain containing 1;PLXDC1;PTN001405344;orthologs	PLEXIN DOMAIN-CONTAINING PROTEIN 1 (PTHR13055:SF10)		Equus caballus
			HORSE|Ensembl=ENSECAG00000007777.4|UniProtKB=F7DCQ3	NFE2L1	NFE2 like bZIP transcription factor 1;NFE2L1;PTN001560971;orthologs	ENDOPLASMIC RETICULUM MEMBRANE SENSOR NFE2L1 (PTHR24411:SF31)	basic leucine zipper transcription factor(PC00056)	Equus caballus	RNA polymerase II cis-regulatory region sequence-specific DNA binding(GO:0000978);DNA-binding transcription factor activity, RNA polymerase II-specific(GO:0000981)	regulation of transcription by RNA polymerase II(GO:0006357)	nucleus(GO:0005634)
			HORSE|Ensembl=ENSECAG00000012367.4|UniProtKB=A0A9L0SUR6	TMEM92	Transmembrane protein 92;TMEM92;PTN002044713;orthologs	TRANSMEMBRANE PROTEIN 92 (PTHR31359:SF31)		Equus caballus			nucleoplasm(GO:0005654)
			HORSE|Ensembl=ENSECAG00000018287.4|UniProtKB=F7A1J9	SPOP	Speckle type BTB_POZ protein;SPOP;PTN001561869;orthologs	SPECKLE-TYPE POZ PROTEIN (PTHR24413:SF97)	ubiquitin-protein ligase(PC00234)	Equus caballus	ubiquitin protein ligase binding(GO:0031625)	proteasome-mediated ubiquitin-dependent protein catabolic process(GO:0043161);regulation of proteolysis(GO:0030162)	nucleus(GO:0005634);cytoplasm(GO:0005737)
			HORSE|Ensembl=ENSECAG00000014697.4|UniProtKB=A0A9L0SBI3	FBXO47	F-box protein 47;FBXO47;PTN002147554;orthologs	F-BOX ONLY PROTEIN 47 (PTHR34098:SF1)		Equus caballus
			HORSE|Ensembl=ENSECAG00000015256.4|UniProtKB=F6T9Q0	SPAG9	Sperm associated antigen 9;SPAG9;;orthologs			Equus caballus
			HORSE|Ensembl=ENSECAG00000008063.4|UniProtKB=A0A9L0R1B0	SAMD14	Sterile alpha motif domain containing 14;SAMD14;PTN001441972;orthologs	STERILE ALPHA MOTIF DOMAIN-CONTAINING PROTEIN 14 (PTHR16154:SF28)		Equus caballus	actin filament binding(GO:0051015)	neuron projection development(GO:0031175);actin filament organization(GO:0007015);calcium-mediated signaling(GO:0019722)	dendrite(GO:0030425);postsynaptic density(GO:0014069);cytoplasm(GO:0005737);actin cytoskeleton(GO:0015629)
			HORSE|Ensembl=ENSECAG00000009826.3|UniProtKB=F7BCV1	SCRN2	Secernin 2;SCRN2;PTN001404399;orthologs	SECERNIN-2 (PTHR12994:SF16)		Equus caballus
			HORSE|Ensembl=ENSECAG00000008117.4|UniProtKB=A0A9L0RSM8	SNX11	Sorting nexin 11;SNX11;PTN009194910;orthologs	SORTING NEXIN-11 (PTHR46209:SF1)		Equus caballus	phosphatidylinositol phosphate binding(GO:1901981)	vesicle organization(GO:0016050)	endosome(GO:0005768)
			HORSE|Ensembl=ENSECAG00000012454.3|UniProtKB=A0A3Q2HGT5	XYLT2	protein xylosyltransferase;XYLT2;PTN001454551;orthologs	XYLOSYLTRANSFERASE 2 (PTHR46025:SF1)	transferase(PC00220)	Equus caballus	catalytic activity, acting on a protein(GO:0140096);UDP-xylosyltransferase activity(GO:0035252)	chondroitin sulfate proteoglycan biosynthetic process(GO:0050650);sulfur compound metabolic process(GO:0006790)
			HORSE|Ensembl=ENSECAG00000013619.3|UniProtKB=F6ZTG6	HOXB13	Homeobox B13;HOXB13;PTN001550681;orthologs	HOMEOBOX PROTEIN HOX-B13 (PTHR45804:SF6)	homeodomain transcription factor(PC00119)	Equus caballus
			HORSE|Ensembl=ENSECAG00000010150.4|UniProtKB=A0A9L0RT61	KAT7	histone acetyltransferase;KAT7;PTN008949062;orthologs	HISTONE ACETYLTRANSFERASE KAT7 (PTHR10615:SF161)	histone modifying enzyme(PC00261)	Equus caballus	histone acetyltransferase activity(GO:0004402);transcription coregulator activity(GO:0003712);chromatin binding(GO:0003682)	regulation of transcription by RNA polymerase II(GO:0006357)	nucleus(GO:0005634);chromatin(GO:0000785)	Alzheimer disease-presenilin pathway->HIV-1 Tat interactive protein, 60kDa;;
			HORSE|Ensembl=ENSECAG00000050391.1|UniProtKB=A0A9L0T825	ANKRD40CL	ANKRD40 C-terminal like;ANKRD40CL;PTN009084334;orthologs	ANKRD40 C-TERMINAL-LIKE PROTEIN-RELATED (PTHR24192:SF2)		Equus caballus
			HORSE|Ensembl=ENSECAG00000009723.4|UniProtKB=A0A3Q2GZQ1	IGF2BP1	Insulin-like growth factor 2 mRNA-binding protein 1;IGF2BP1;PTN001307047;orthologs	INSULIN-LIKE GROWTH FACTOR 2 MRNA-BINDING PROTEIN 1 (PTHR10288:SF92)	RNA metabolism protein(PC00031)	Equus caballus	mRNA 3'-UTR binding(GO:0003730)	mRNA stabilization(GO:0048255);nervous system development(GO:0007399)	nucleus(GO:0005634);cytosol(GO:0005829)
			HORSE|Ensembl=ENSECAG00000036001.3|UniProtKB=A0A3Q2H0U2	HOXB9	Homeobox protein;HOXB9;PTN008175746;orthologs	HOMEOBOX PROTEIN HOX-B9 (PTHR45970:SF5)	homeodomain transcription factor(PC00119)	Equus caballus	DNA-binding transcription factor activity(GO:0003700);RNA polymerase II cis-regulatory region sequence-specific DNA binding(GO:0000978)	chordate embryonic development(GO:0043009);skeletal system development(GO:0001501);embryonic morphogenesis(GO:0048598);anterior/posterior pattern specification(GO:0009952);embryonic organ development(GO:0048568);animal organ morphogenesis(GO:0009887);regulation of transcription by RNA polymerase II(GO:0006357)	nucleus(GO:0005634)
			HORSE|Ensembl=ENSECAG00000012574.4|UniProtKB=F6RLR3	ANKRD40	Ankyrin repeat domain 40;ANKRD40;PTN001540388;orthologs	ANKYRIN REPEAT DOMAIN-CONTAINING PROTEIN 40 (PTHR24192:SF1)		Equus caballus
			HORSE|Ensembl=ENSECAG00000002842.3|UniProtKB=A0A9L0SD18	KIF2B	Kinesin-like protein;KIF2B;PTN001537700;orthologs	KINESIN-LIKE PROTEIN KIF2B (PTHR24115:SF524)	microtubule binding motor protein(PC00156)	Equus caballus	ATP hydrolysis activity(GO:0016887);microtubule motor activity(GO:0003777);microtubule binding(GO:0008017)	microtubule-based movement(GO:0007018)	centrosome(GO:0005813);spindle(GO:0005819);microtubule associated complex(GO:0005875);microtubule(GO:0005874)
			HORSE|Ensembl=ENSECAG00000019122.3|UniProtKB=A0A9L0TBC7	CWC25	CWC25 spliceosome associated protein homolog;CWC25;PTN001442542;orthologs	PRE-MRNA-SPLICING FACTOR CWC25 HOMOLOG (PTHR16196:SF0)		Equus caballus		mRNA splicing, via spliceosome(GO:0000398)	U2-type spliceosomal complex(GO:0005684)
			HORSE|Ensembl=ENSECAG00000021843.4|UniProtKB=F6XV94	GPR179	G protein-coupled receptor 179;GPR179;PTN001596739;orthologs	G-PROTEIN COUPLED RECEPTOR 179-RELATED (PTHR32546:SF7)	G-protein coupled receptor(PC00021)	Equus caballus
			HORSE|Ensembl=ENSECAG00000016107.4|UniProtKB=A0A9L0TK39	TBKBP1	TBK1 binding protein 1;TBKBP1;PTN009018956;orthologs	TANK-BINDING KINASE 1-BINDING PROTEIN 1 (PTHR14432:SF2)		Equus caballus			cytoplasm(GO:0005737)
			HORSE|Ensembl=ENSECAG00000010544.4|UniProtKB=A0A3Q2GXD8	SKAP1	Src kinase associated phosphoprotein 1;SKAP1;PTN009022919;orthologs	SRC KINASE-ASSOCIATED PHOSPHOPROTEIN 1 (PTHR15129:SF1)	scaffold/adaptor protein(PC00226)	Equus caballus			cytoplasm(GO:0005737);plasma membrane(GO:0005886)
			HORSE|Ensembl=ENSECAG00000017359.3|UniProtKB=A0A9L0R595	NXPH3	Neurexophilin;NXPH3;PTN001445992;orthologs	NEUREXOPHILIN-3 (PTHR17103:SF14)	intercellular signal molecule(PC00207)	Equus caballus	signaling receptor binding(GO:0005102)
			HORSE|Ensembl=ENSECAG00000004484.3|UniProtKB=F6S6P9	EPN3	Epsin 3;EPN3;PTN001387876;orthologs	EPSIN-3 (PTHR12276:SF16)	membrane trafficking regulatory protein(PC00151)	Equus caballus	clathrin binding(GO:0030276);phospholipid binding(GO:0005543)	endocytosis(GO:0006897)	endosome(GO:0005768);clathrin vesicle coat(GO:0030125);plasma membrane(GO:0005886)
			HORSE|Ensembl=ENSECAG00000002707.4|UniProtKB=F6TX65	HOXB3	Homeobox B3;HOXB3;PTN001550912;orthologs	HOMEOBOX PROTEIN HOX-B3 (PTHR45664:SF11)	homeodomain transcription factor(PC00119)	Equus caballus	RNA polymerase II cis-regulatory region sequence-specific DNA binding(GO:0000978);DNA-binding transcription factor activity, RNA polymerase II-specific(GO:0000981)	chordate embryonic development(GO:0043009);skeletal system development(GO:0001501);embryonic morphogenesis(GO:0048598);anterior/posterior pattern specification(GO:0009952);embryonic organ development(GO:0048568);animal organ morphogenesis(GO:0009887);regulation of transcription by RNA polymerase II(GO:0006357)	nucleus(GO:0005634)
			HORSE|Ensembl=ENSECAG00000017769.4|UniProtKB=F6SXD7	PHB1	Prohibitin;PHB1;PTN001507023;orthologs	PROHIBITIN 1 (PTHR23222:SF0)		Equus caballus
			HORSE|Ensembl=ENSECAG00000015498.4|UniProtKB=A0A5F5Q1K7	CALCOCO2	Calcium binding and coiled-coil domain 2;CALCOCO2;PTN001591404;orthologs	CALCIUM-BINDING AND COILED-COIL DOMAIN-CONTAINING PROTEIN 2 (PTHR31915:SF4)		Equus caballus		defense response to other organism(GO:0098542);positive regulation of macroautophagy(GO:0016239);regulation of autophagosome maturation(GO:1901096);positive regulation of organelle organization(GO:0010638);macroautophagy(GO:0016236)	PML body(GO:0016605);autophagosome(GO:0005776)
			HORSE|Ensembl=ENSECAG00000021160.3|UniProtKB=F6U401	UBE2Z	Ubiquitin conjugating enzyme E2 Z;UBE2Z;PTN009193210;orthologs	UBIQUITIN-CONJUGATING ENZYME E2 Z (PTHR46116:SF26)	ubiquitin-protein ligase(PC00234)	Equus caballus	cysteine-type endopeptidase inhibitor activity(GO:0004869)	negative regulation of apoptotic process(GO:0043066)	nucleus(GO:0005634)
			HORSE|Ensembl=ENSECAG00000022092.3|UniProtKB=A0A9L0R0M7	SNF8	Vacuolar-sorting protein SNF8;SNF8;PTN001400719;orthologs	VACUOLAR-SORTING PROTEIN SNF8 (PTHR12806:SF0)		Equus caballus		protein transport to vacuole involved in ubiquitin-dependent protein catabolic process via the multivesicular body sorting pathway(GO:0043328)	membrane protein complex(GO:0098796);endosome membrane(GO:0010008)
			HORSE|Ensembl=ENSECAG00000028576.2|UniProtKB=A0A3Q2HTX4	HOXB4	Homeobox B4;HOXB4;PTN008163766;orthologs	HOMEOBOX PROTEIN HOX-B4 (PTHR45771:SF3)	homeodomain transcription factor(PC00119)	Equus caballus	RNA polymerase II cis-regulatory region sequence-specific DNA binding(GO:0000978);DNA-binding transcription factor activity, RNA polymerase II-specific(GO:0000981)	chordate embryonic development(GO:0043009);skeletal system development(GO:0001501);embryonic morphogenesis(GO:0048598);anterior/posterior pattern specification(GO:0009952);embryonic organ development(GO:0048568);positive regulation of transcription by RNA polymerase II(GO:0045944);animal organ morphogenesis(GO:0009887)	nucleoplasm(GO:0005654)
			HORSE|Ensembl=ENSECAG00000016583.4|UniProtKB=A0A3Q2HA82	PHOSPHO1	Phosphoethanolamine_phosphocholine phosphatase 1;PHOSPHO1;PTN009042384;orthologs	PHOSPHOETHANOLAMINE_PHOSPHOCHOLINE PHOSPHATASE (PTHR20889:SF2)	phosphatase(PC00181)	Equus caballus	phosphatase activity(GO:0016791)
			HORSE|Ensembl=ENSECAG00000009024.4|UniProtKB=F6YDF3	ARL5C	ADP ribosylation factor like GTPase 5C;ARL5C;PTN008978789;orthologs	ADP-RIBOSYLATION FACTOR-LIKE PROTEIN 5C-RELATED (PTHR11711:SF148)	G-protein(PC00020)	Equus caballus	nucleotide binding(GO:0000166);carbohydrate derivative binding(GO:0097367);anion binding(GO:0043168)	vesicle-mediated transport(GO:0016192);protein localization to Golgi apparatus(GO:0034067);protein localization to membrane(GO:0072657);intracellular protein transport(GO:0006886)	trans-Golgi network(GO:0005802)
			HORSE|Ensembl=ENSECAG00000022700.4|UniProtKB=A0A9L0S9T1	MBTD1	Mbt domain containing 1;MBTD1;PTN001387230;orthologs	MBT DOMAIN-CONTAINING PROTEIN 1 (PTHR12247:SF79)	chromatin/chromatin-binding, or -regulatory protein(PC00077)	Equus caballus	methylated histone binding(GO:0035064);chromatin binding(GO:0003682)	negative regulation of DNA-templated transcription(GO:0045892)	nucleus(GO:0005634)
			HORSE|Ensembl=ENSECAG00000017325.4|UniProtKB=A0A3Q2HWA0	LASP1	LIM and SH3 domain protein 1;LASP1;PTN009195048;orthologs	LIM AND SH3 DOMAIN PROTEIN 1 (PTHR46218:SF2)		Equus caballus	actin filament binding(GO:0051015)		focal adhesion(GO:0005925)
			HORSE|Ensembl=ENSECAG00000011628.3|UniProtKB=F7BMD2	HOXB1	Homeobox B1;HOXB1;PTN001550642;orthologs	HOMEOBOX PROTEIN HOX-B1 (PTHR45946:SF5)	homeodomain transcription factor(PC00119)	Equus caballus	RNA polymerase II cis-regulatory region sequence-specific DNA binding(GO:0000978);DNA-binding transcription factor activity, RNA polymerase II-specific(GO:0000981)	regulation of transcription by RNA polymerase II(GO:0006357)	nucleus(GO:0005634)
			HORSE|Ensembl=ENSECAG00000014884.4|UniProtKB=F7DMX0	DLX3	Distal-less homeobox 3;DLX3;PTN001551124;orthologs	HOMEOBOX PROTEIN DLX-3 (PTHR24327:SF28)	homeodomain transcription factor(PC00119)	Equus caballus	RNA polymerase II cis-regulatory region sequence-specific DNA binding(GO:0000978);DNA-binding transcription factor activity, RNA polymerase II-specific(GO:0000981)	embryo development(GO:0009790);epithelial cell differentiation(GO:0030855);regulation of transcription by RNA polymerase II(GO:0006357)
			HORSE|Ensembl=ENSECAG00000053781.1|UniProtKB=A0A9L0TS53	CHAD	Chondroadherin;CHAD;PTN001556288;orthologs	CHONDROADHERIN (PTHR24373:SF277)	transmembrane signal receptor(PC00197)	Equus caballus			extracellular space(GO:0005615);extracellular matrix(GO:0031012)
			HORSE|Ensembl=ENSECAG00000008260.3|UniProtKB=F6WB76	UTP18	UTP18 small subunit processome component;UTP18;PTN001447019;orthologs	U3 SMALL NUCLEOLAR RNA-ASSOCIATED PROTEIN 18 HOMOLOG (PTHR18359:SF0)		Equus caballus			small-subunit processome(GO:0032040);nuclear protein-containing complex(GO:0140513);90S preribosome(GO:0030686);nucleolus(GO:0005730)
			HORSE|Ensembl=ENSECAG00000012853.3|UniProtKB=F6S913	SP6	Sp6 transcription factor;SP6;PTN002354892;orthologs	TRANSCRIPTION FACTOR SP6 (PTHR23235:SF23)	C2H2 zinc finger transcription factor(PC00248)	Equus caballus	RNA polymerase II cis-regulatory region sequence-specific DNA binding(GO:0000978);DNA-binding transcription factor activity, RNA polymerase II-specific(GO:0000981)	regulation of transcription by RNA polymerase II(GO:0006357)
			HORSE|Ensembl=ENSECAG00000012859.4|UniProtKB=F6SFL9	SP2	Sp2 transcription factor;SP2;PTN001508231;orthologs	TRANSCRIPTION FACTOR SP2 (PTHR23235:SF1)	C2H2 zinc finger transcription factor(PC00248)	Equus caballus	RNA polymerase II cis-regulatory region sequence-specific DNA binding(GO:0000978);DNA-binding transcription factor activity, RNA polymerase II-specific(GO:0000981)	regulation of transcription by RNA polymerase II(GO:0006357)
			HORSE|Ensembl=ENSECAG00000008281.4|UniProtKB=F6W2S8	SPATA20	Spermatogenesis-associated protein 20;SPATA20;PTN001384410;orthologs	SPERMATOGENESIS-ASSOCIATED PROTEIN 20 (PTHR42899:SF1)		Equus caballus
			HORSE|Ensembl=ENSECAG00000007392.4|UniProtKB=A0A5F5PJE0	NPEPPS	Aminopeptidase;NPEPPS;PTN001355433;orthologs	PUROMYCIN-SENSITIVE AMINOPEPTIDASE-RELATED (PTHR11533:SF174)	metalloprotease(PC00153)	Equus caballus	zinc ion binding(GO:0008270);metalloaminopeptidase activity(GO:0070006);peptide binding(GO:0042277)	peptide catabolic process(GO:0043171)	extracellular space(GO:0005615);cytoplasm(GO:0005737);membrane(GO:0016020)
			HORSE|Ensembl=ENSECAG00000018160.3|UniProtKB=F6RQU4	TBX21	T-box transcription factor 21;TBX21;PTN001344991;orthologs	T-BOX TRANSCRIPTION FACTOR TBX21 (PTHR11267:SF125)	Rel homology transcription factor(PC00252)	Equus caballus	RNA polymerase II cis-regulatory region sequence-specific DNA binding(GO:0000978);DNA-binding transcription factor activity, RNA polymerase II-specific(GO:0000981)	lymphocyte migration(GO:0072676);cell fate specification(GO:0001708);regulation of transcription by RNA polymerase II(GO:0006357)	nucleus(GO:0005634);chromatin(GO:0000785)
			HORSE|Ensembl=ENSECAG00000012082.4|UniProtKB=F6RYU1	MLLT6	MLLT6, PHD finger containing;MLLT6;PTN001418093;orthologs	PROTEIN AF-17 (PTHR13793:SF90)	zinc finger transcription factor(PC00244)	Equus caballus	histone binding(GO:0042393);nucleosome binding(GO:0031491)	regulation of transcription by RNA polymerase II(GO:0006357)	nucleus(GO:0005634)
			HORSE|Ensembl=ENSECAG00000015064.3|UniProtKB=A0A9L0T9C7	WFIKKN2	WAP, follistatin_kazal, immunoglobulin, kunitz and netrin domain containing 2;WFIKKN2;PTN009189636;orthologs	WAP, KAZAL, IMMUNOGLOBULIN, KUNITZ AND NTR DOMAIN-CONTAINING PROTEIN 2 (PTHR45938:SF7)		Equus caballus	transforming growth factor beta binding(GO:0050431);molecular function inhibitor activity(GO:0140678);signaling receptor binding(GO:0005102);signaling receptor regulator activity(GO:0030545)	transforming growth factor beta receptor signaling pathway(GO:0007179)	extracellular space(GO:0005615)
			HORSE|Ensembl=ENSECAG00000023248.4|UniProtKB=F6U582	RSAD1	Radical S-adenosyl methionine domain-containing protein;RSAD1;PTN009014769;orthologs	RADICAL S-ADENOSYL METHIONINE DOMAIN-CONTAINING PROTEIN 1, MITOCHONDRIAL (PTHR13932:SF5)	oxidase(PC00175)	Equus caballus	iron-sulfur cluster binding(GO:0051536)	porphyrin-containing compound metabolic process(GO:0006778);cellular nitrogen compound biosynthetic process(GO:0044271);heterocycle biosynthetic process(GO:0018130);organic cyclic compound biosynthetic process(GO:1901362);organonitrogen compound biosynthetic process(GO:1901566);aromatic compound biosynthetic process(GO:0019438)	cytoplasm(GO:0005737)	Heme biosynthesis->Coproporphyrinogen oxidase (oxygen independent);;
			HORSE|Ensembl=ENSECAG00000007453.4|UniProtKB=F7CQD0	PCGF2	Polycomb group ring finger 2;PCGF2;PTN001327489;orthologs	POLYCOMB GROUP RING FINGER PROTEIN 2 (PTHR10825:SF31)	histone modifying enzyme(PC00261)	Equus caballus	chromatin binding(GO:0003682)	negative regulation of transcription by RNA polymerase II(GO:0000122)	PRC1 complex(GO:0035102)
			HORSE|Ensembl=ENSECAG00000002814.4|UniProtKB=A0A9L0SN84	TOB1	Transducer of ERBB2, 1;TOB1;PTN009033149;orthologs	PROTEIN TOB1 (PTHR17537:SF6)		Equus caballus	transcription corepressor activity(GO:0003714)	regulation of gene expression(GO:0010468)	nucleus(GO:0005634);cytoplasm(GO:0005737)
			HORSE|Ensembl=ENSECAG00000000721.4|UniProtKB=F7CVZ6	MYCBPAP	MYCBP associated protein;MYCBPAP;PTN001387842;orthologs	MYCBP-ASSOCIATED PROTEIN (PTHR12276:SF123)	membrane trafficking regulatory protein(PC00151)	Equus caballus	clathrin binding(GO:0030276);phospholipid binding(GO:0005543)	endocytosis(GO:0006897)	endosome(GO:0005768);clathrin vesicle coat(GO:0030125);plasma membrane(GO:0005886)
			HORSE|Ensembl=ENSECAG00000016968.4|UniProtKB=F6Z3V3	ZNF652	Zinc finger protein 652;ZNF652;PTN001559188;orthologs	ZINC FINGER PROTEIN 652 (PTHR24394:SF21)	C2H2 zinc finger transcription factor(PC00248)	Equus caballus	DNA-binding transcription factor activity, RNA polymerase II-specific(GO:0000981)	regulation of transcription by RNA polymerase II(GO:0006357)	nucleus(GO:0005634)
			HORSE|Ensembl=ENSECAG00000035053.3|UniProtKB=A0A3Q2LDJ2	RPL23	Large ribosomal subunit protein uL14;RPL23;PTN007535581;orthologs	LARGE RIBOSOMAL SUBUNIT PROTEIN UL14 (PTHR11761:SF8)	ribosomal protein(PC00202)	Equus caballus	structural constituent of ribosome(GO:0003735);rRNA binding(GO:0019843)		cytosolic large ribosomal subunit(GO:0022625)
			HORSE|Ensembl=ENSECAG00000014863.4|UniProtKB=A0A5F5Q3L3	TAC4	Tachykinin 4;TAC4;PTN008964280;orthologs	TACHYKININ-4 (PTHR11250:SF2)		Equus caballus	G protein-coupled receptor binding(GO:0001664)	inflammatory response(GO:0006954);G protein-coupled receptor signaling pathway(GO:0007186);positive regulation of cytosolic calcium ion concentration(GO:0007204)	extracellular space(GO:0005615)
			HORSE|Ensembl=ENSECAG00000016070.4|UniProtKB=A0A9L0SCC2	ABI3	ABI family member 3;ABI3;PTN009200906;orthologs	TUMOR NECROSIS FACTOR RECEPTOR SUPERFAMILY MEMBER 16 (PTHR46605:SF3)	transmembrane signal receptor(PC00197)	Equus caballus	growth factor binding(GO:0019838);death receptor activity(GO:0005035)	Rho protein signal transduction(GO:0007266)	plasma membrane(GO:0005886);cell surface(GO:0009986)
			HORSE|Ensembl=ENSECAG00000012760.4|UniProtKB=A0A9L0RZM7	LUC7L3	LUC7 like 3 pre-mRNA splicing factor;LUC7L3;PTN001390639;orthologs	LUC7-LIKE PROTEIN 3 (PTHR12375:SF47)		Equus caballus	mRNA binding(GO:0003729)	mRNA splice site recognition(GO:0006376)	U2-type prespliceosome(GO:0071004);U1 snRNP(GO:0005685)
			HORSE|Ensembl=ENSECAG00000002658.3|UniProtKB=A0A9L0RHC3	PRR15L	Proline rich 15 like;PRR15L;PTN009019898;orthologs	PROLINE-RICH PROTEIN 15-LIKE PROTEIN (PTHR14581:SF5)		Equus caballus
			HORSE|Ensembl=ENSECAG00000036519.2|UniProtKB=A0A3Q2ICG5	EPOP	Elongin BC and polycomb repressive complex 2 associated protein;EPOP;PTN007740089;orthologs	ELONGIN BC AND POLYCOMB REPRESSIVE COMPLEX 2-ASSOCIATED PROTEIN (PTHR23187:SF1)		Equus caballus
			HORSE|Ensembl=ENSECAG00000000637.4|UniProtKB=A0A9L0R4N1	STAC2	SH3 and cysteine rich domain 2;STAC2;PTN009022945;orthologs	SH3 AND CYSTEINE-RICH DOMAIN-CONTAINING PROTEIN 2 (PTHR15135:SF5)		Equus caballus		positive regulation of protein localization(GO:1903829);regulation of protein localization to membrane(GO:1905475);skeletal muscle contraction(GO:0003009);positive regulation of cation channel activity(GO:2001259);regulation of calcium ion transport(GO:0051924)
			HORSE|Ensembl=ENSECAG00000047470.1|UniProtKB=F6ZS51	SGCA	Sarcoglycan alpha;SGCA;PTN008938561;orthologs	ALPHA-SARCOGLYCAN (PTHR10132:SF16)	cadherin(PC00057)	Equus caballus			plasma membrane protein complex(GO:0098797)
			HORSE|Ensembl=ENSECAG00000021658.4|UniProtKB=A0A9L0SKQ6	NME2	Nucleoside diphosphate kinase;NME2;PTN008966130;orthologs	NUCLEOSIDE DIPHOSPHATE KINASE B (PTHR11349:SF57)	kinase(PC00137)	Equus caballus	nucleoside diphosphate kinase activity(GO:0004550)	regulation of apoptotic process(GO:0042981)		De novo purine biosynthesis->GDP kinase;;Salvage pyrimidine ribonucleotides->CDP kinase;;De novo purine biosynthesis->dGDP kinase;;De novo pyrimidine ribonucleotides biosythesis->UDP kinase;;De novo pyrimidine deoxyribonucleotide biosynthesis->dCDP kinase;;De novo pyrimidine deoxyribonucleotide biosynthesis->dTDP kinase;;De novo pyrimidine deoxyribonucleotide biosynthesis->dUDP kinase;;De novo pu…
			HORSE|Ensembl=ENSECAG00000008048.4|UniProtKB=A0A5F5PYG5	CBX1	Chromobox 1;CBX1;PTN009053717;orthologs	CHROMOBOX PROTEIN HOMOLOG 1 (PTHR22812:SF159)		Equus caballus	methylated histone binding(GO:0035064);chromatin binding(GO:0003682)	heterochromatin formation(GO:0031507)	heterochromatin(GO:0000792);chromosome, centromeric region(GO:0000775)
			HORSE|Ensembl=ENSECAG00000011982.4|UniProtKB=F6U310	CISD3	CDGSH iron sulfur domain 3;CISD3;PTN001414983;orthologs	CDGSH IRON-SULFUR DOMAIN-CONTAINING PROTEIN 3, MITOCHONDRIAL (PTHR46491:SF3)		Equus caballus	iron-sulfur cluster binding(GO:0051536)	protein maturation(GO:0051604)
			HORSE|Ensembl=ENSECAG00000032197.3|UniProtKB=A0A3Q2I0Y2	SPMAP1	Chromosome 11 C17orf98 homolog;SPMAP1;PTN008027133;orthologs	RIKEN CDNA 1700001P01 GENE (PTHR34221:SF2)		Equus caballus
			HORSE|Ensembl=ENSECAG00000060004.1|UniProtKB=A0A9L0RCS2	PSMB3	Proteasome subunit beta;PSMB3;PTN009134216;orthologs	PROTEASOME SUBUNIT BETA TYPE-3 (PTHR32194:SF10)	metalloprotease(PC00153)	Equus caballus		proteolysis involved in protein catabolic process(GO:0051603)	cytoplasm(GO:0005737)
			HORSE|Ensembl=ENSECAG00000008346.4|UniProtKB=A0A5F5PSY4	FAM117A	Family with sequence similarity 117 member A;FAM117A;PTN001430190;orthologs	PROTEIN FAM117A (PTHR14972:SF7)		Equus caballus
			HORSE|Ensembl=ENSECAG00000013061.4|UniProtKB=F6R9S6	CA10	Carbonic anhydrase 10;CA10;PTN001450806;orthologs	CARBONIC ANHYDRASE-RELATED PROTEIN 10 (PTHR18952:SF91)	dehydratase(PC00091)	Equus caballus	hydro-lyase activity(GO:0016836)	small molecule metabolic process(GO:0044281);cellular metabolic process(GO:0044237)
			HORSE|Ensembl=ENSECAG00000008172.3|UniProtKB=A0A9L0RBL3	GIP	Gastric inhibitory polypeptide;GIP;PTN009023517;orthologs	GASTRIC INHIBITORY POLYPEPTIDE (PTHR15211:SF0)		Equus caballus	G protein-coupled receptor binding(GO:0001664)	response to starvation(GO:0042594)	extracellular space(GO:0005615)
			HORSE|Ensembl=ENSECAG00000013693.4|UniProtKB=A0A9L0RB71	COL1A1	Collagen type I alpha 1 chain;COL1A1;PTN001523088;orthologs	COLLAGEN ALPHA-1(I) CHAIN (PTHR24023:SF569)	extracellular matrix structural protein(PC00103)	Equus caballus	extracellular matrix structural constituent(GO:0005201)	extracellular matrix organization(GO:0030198)	extracellular space(GO:0005615);collagen-containing extracellular matrix(GO:0062023)	Integrin signalling pathway->Collagen;;
			HORSE|Ensembl=ENSECAG00000042273.2|UniProtKB=A0A3Q2H9X2	CACNB1	Voltage-dependent L-type calcium channel subunit beta-1;CACNB1;PTN008330525;orthologs	VOLTAGE-DEPENDENT L-TYPE CALCIUM CHANNEL SUBUNIT BETA-1 (PTHR11824:SF17)	voltage-gated ion channel(PC00241)	Equus caballus	voltage-gated calcium channel activity(GO:0005245)	neuromuscular junction development(GO:0007528);chemical synaptic transmission(GO:0007268);regulation of calcium ion transport(GO:0051924);regulation of monoatomic cation transmembrane transport(GO:1904062);regulation of monoatomic ion transmembrane transporter activity(GO:0032412)	voltage-gated calcium channel complex(GO:0005891)	Oxytocin receptor mediated signaling pathway->Ca2+ channel;;Alzheimer disease-amyloid secretase pathway->L-type calcium channels;;Metabotropic glutamate receptor group III pathway->Calcium Channel;;Beta2 adrenergic receptor signaling pathway->Ca2+ channel;;Metabotropic glutamate receptor group II pathway->Calcium Channel;;Thyrotropin-releasing hormone receptor signaling pathway->Ca2+ channel;;Bet…
			HORSE|Ensembl=ENSECAG00000001014.4|UniProtKB=A0A3Q2H666	ABCC3	ABC-type glutathione-S-conjugate transporter;ABCC3;PTN001542884;orthologs	ATP-BINDING CASSETTE SUB-FAMILY C MEMBER 3 (PTHR24223:SF405)	ATP-binding cassette (ABC) transporter(PC00003)	Equus caballus	ATPase-coupled transmembrane transporter activity(GO:0042626)	transmembrane transport(GO:0055085)	membrane(GO:0016020)
			HORSE|Ensembl=ENSECAG00000022822.3|UniProtKB=F6T5I6	PDK2	Protein-serine_threonine kinase;PDK2;PTN001378850;orthologs	[PYRUVATE DEHYDROGENASE (ACETYL-TRANSFERRING)] KINASE ISOZYME 2, MITOCHONDRIAL (PTHR11947:SF15)	non-receptor serine/threonine protein kinase(PC00167)	Equus caballus	protein kinase activity(GO:0004672)	protein phosphorylation(GO:0006468);regulation of primary metabolic process(GO:0080090)	mitochondrion(GO:0005739)	TCA cycle->Pyruvate Dehydrogenase;;
			HORSE|Ensembl=ENSECAG00000007543.4|UniProtKB=A0A9L0SDS6	LRRC46	Leucine rich repeat containing 46;LRRC46;PTN002392136;orthologs	LEUCINE-RICH REPEAT-CONTAINING PROTEIN 46 (PTHR45973:SF9)	phosphatase modulator(PC00184)	Equus caballus
			HORSE|Ensembl=ENSECAG00000012423.3|UniProtKB=F6QQK5	HOXB2	Homeobox B2;HOXB2;PTN001550974;orthologs	HOMEOBOX PROTEIN HOX-B2 (PTHR45664:SF7)	homeodomain transcription factor(PC00119)	Equus caballus	RNA polymerase II cis-regulatory region sequence-specific DNA binding(GO:0000978);DNA-binding transcription factor activity, RNA polymerase II-specific(GO:0000981)	regulation of transcription by RNA polymerase II(GO:0006357)	nucleus(GO:0005634)
			HORSE|Ensembl=ENSECAG00000019908.4|UniProtKB=F7DHX6	ATP5MC1	ATP synthase lipid-binding protein;ATP5MC1;PTN008936644;orthologs	ATP SYNTHASE F(0) COMPLEX SUBUNIT C2, MITOCHONDRIAL (PTHR10031:SF54)	ATP synthase(PC00002)	Equus caballus		proton motive force-driven ATP synthesis(GO:0015986)	mitochondrial proton-transporting ATP synthase complex, coupling factor F(o)(GO:0000276)
			HORSE|Ensembl=ENSECAG00000013354.4|UniProtKB=A0A9L0SQL1	B4GALNT2	Beta-1,4 N-acetylgalactosaminyltransferase;B4GALNT2;PTN001430894;orthologs	BETA-1,4 N-ACETYLGALACTOSAMINYLTRANSFERASE 2 (PTHR15046:SF2)		Equus caballus	UDP-glycosyltransferase activity(GO:0008194);hexosyltransferase activity(GO:0016758)	UDP-N-acetylglucosamine metabolic process(GO:0006047)
			HORSE|Ensembl=ENSECAG00000034473.2|UniProtKB=A0A3Q2LL86	HOXB8	Homeobox B8;HOXB8;PTN009194258;orthologs	HOMEOBOX PROTEIN HOX-B8 (PTHR46166:SF2)	homeodomain transcription factor(PC00119)	Equus caballus	RNA polymerase II transcription regulatory region sequence-specific DNA binding(GO:0000977);DNA-binding transcription factor activity, RNA polymerase II-specific(GO:0000981)	regulation of transcription by RNA polymerase II(GO:0006357)	nucleus(GO:0005634)
			HORSE|Ensembl=ENSECAG00000014219.4|UniProtKB=F7CYE8	SRCIN1	SRC kinase signaling inhibitor 1;SRCIN1;PTN009051566;orthologs	SRC KINASE SIGNALING INHIBITOR 1 (PTHR22741:SF5)		Equus caballus		regulation of anatomical structure morphogenesis(GO:0022603);regulation of neuron projection development(GO:0010975);regulation of postsynapse organization(GO:0099175)	postsynaptic density(GO:0014069);cytoplasm(GO:0005737);actin cytoskeleton(GO:0015629)
			HORSE|Ensembl=ENSECAG00000012439.3|UniProtKB=F6SJ66	HOXB5	Homeobox B5;HOXB5;PTN001550614;orthologs	HOMEOBOX PROTEIN HOX-B5 (PTHR45659:SF2)	homeodomain transcription factor(PC00119)	Equus caballus	RNA polymerase II cis-regulatory region sequence-specific DNA binding(GO:0000978);DNA-binding transcription factor activity, RNA polymerase II-specific(GO:0000981)	anterior/posterior pattern specification(GO:0009952);regulation of transcription by RNA polymerase II(GO:0006357)	nucleus(GO:0005634)
			HORSE|Ensembl=ENSECAG00000000590.4|UniProtKB=A0A9L0R3L4	MRPL45	Mitochondrial ribosomal protein L45;MRPL45;PTN009108871;orthologs	LARGE RIBOSOMAL SUBUNIT PROTEIN ML45 (PTHR28554:SF1)	ribosomal protein(PC00202)	Equus caballus			mitochondrion(GO:0005739)
			HORSE|Ensembl=ENSECAG00000018688.4|UniProtKB=A0A3Q2H1U8	CDK5RAP3	CDK5 regulatory subunit associated protein 3;CDK5RAP3;PTN001429316;orthologs	CDK5 REGULATORY SUBUNIT-ASSOCIATED PROTEIN 3 (PTHR14894:SF0)		Equus caballus		regulation of mitotic cell cycle(GO:0007346)	endomembrane system(GO:0012505)
			HORSE|Ensembl=ENSECAG00000019067.4|UniProtKB=F7E2S2	OSBPL7	Oxysterol-binding protein;OSBPL7;PTN008957752;orthologs	OXYSTEROL-BINDING PROTEIN-RELATED PROTEIN 7 (PTHR10972:SF85)	transfer/carrier protein(PC00219)	Equus caballus	cholesterol binding(GO:0015485);sterol transporter activity(GO:0015248)		nuclear membrane(GO:0031965);perinuclear region of cytoplasm(GO:0048471);cytosol(GO:0005829);endoplasmic reticulum(GO:0005783);plasma membrane(GO:0005886)
			HORSE|Ensembl=ENSECAG00000015760.4|UniProtKB=A0A3Q2HPF0	ITGA3	Integrin subunit alpha 3;ITGA3;PTN001506854;orthologs	INTEGRIN ALPHA-3 (PTHR23220:SF89)	integrin(PC00126)	Equus caballus	integrin binding(GO:0005178)	cell-matrix adhesion(GO:0007160);cell adhesion mediated by integrin(GO:0033627);integrin-mediated signaling pathway(GO:0007229);leukocyte migration(GO:0050900);cell-cell adhesion(GO:0098609)	external side of plasma membrane(GO:0009897);plasma membrane signaling receptor complex(GO:0098802)	Integrin signalling pathway->Integrin alpha;;
			HORSE|Ensembl=ENSECAG00000021699.4|UniProtKB=F6WL55	SOCS7	Suppressor of cytokine signaling 7;SOCS7;PTN001310592;orthologs	SUPPRESSOR OF CYTOKINE SIGNALING 7 (PTHR10155:SF5)	kinase modulator(PC00140)	Equus caballus	kinase regulator activity(GO:0019207)	phosphatidylinositol phosphate biosynthetic process(GO:0046854)	phosphatidylinositol 3-kinase complex(GO:0005942)	Interferon-gamma signaling pathway->Suppressor of cytokine signaling;;Inflammation mediated by chemokine and cytokine signaling pathway->Suppressor of cytokine siganling;;;
			HORSE|Ensembl=ENSECAG00000014995.4|UniProtKB=A0A9L0T9S0	PNPO	pyridoxal 5'-phosphate synthase;PNPO;PTN001328482;orthologs	PYRIDOXINE-5'-PHOSPHATE OXIDASE (PTHR10851:SF0)	oxidase(PC00175)	Equus caballus				Pyridoxal-5-phosphate biosynthesis->Pyridoxine-5-phosphate oxidase;;Pyridoxal phosphate salvage pathway->Pyridoxine-5-phosphate oxidase;;Pyridoxal phosphate salvage pathway->Pyridoxamine-5-phosphate oxidase;;Vitamin B6 metabolism->Pyridoxamine phosphate oxidase;;;;;
			HORSE|Ensembl=ENSECAG00000015461.4|UniProtKB=A0A5F5PYW2	CACNA1G	Voltage-dependent T-type calcium channel subunit alpha;CACNA1G;PTN001295214;orthologs	VOLTAGE-DEPENDENT T-TYPE CALCIUM CHANNEL SUBUNIT ALPHA (PTHR10037:SF137)	voltage-gated ion channel(PC00241)	Equus caballus	sodium channel activity(GO:0005272);voltage-gated calcium channel activity(GO:0005245)	calcium ion import(GO:0070509);positive regulation of secretion by cell(GO:1903532);action potential(GO:0001508);regulation of exocytosis(GO:0017157);membrane depolarization(GO:0051899)	sodium channel complex(GO:0034706);plasma membrane protein complex(GO:0098797);neuron projection(GO:0043005)	GABA-B receptor II signaling->Voltage-dependent Ca channel;;Endogenous cannabinoid signaling->Voltage-dependent Ca channel;;Nicotine pharmacodynamics pathway->Voltage-dependent calcium channel subunit alpha;;;;
			HORSE|Ensembl=ENSECAG00000016054.4|UniProtKB=F6UD42	GNGT2	Guanine nucleotide-binding protein subunit gamma;GNGT2;PTN001418533;orthologs	GUANINE NUCLEOTIDE-BINDING PROTEIN G(I)_G(S)_G(O) SUBUNIT GAMMA-T2 (PTHR13809:SF28)	heterotrimeric G-protein(PC00117)	Equus caballus	protein binding(GO:0005515)	G protein-coupled receptor signaling pathway(GO:0007186)	catalytic complex(GO:1902494);plasma membrane protein complex(GO:0098797);extrinsic component of membrane(GO:0019898);cytoplasmic side of plasma membrane(GO:0009898)	Beta3 adrenergic receptor signaling pathway->G-Protein;;Heterotrimeric G-protein signaling pathway-Gi alpha and Gs alpha mediated pathway->G protein gamma subunit;;Thyrotropin-releasing hormone receptor signaling pathway->G-Protein;;Histamine H1 receptor mediated signaling pathway->G-Protein;;5HT1 type receptor mediated signaling pathway->G-protein;;5HT4 type receptor mediated signaling pathway->…
			HORSE|Ensembl=ENSECAG00000017079.4|UniProtKB=F6XT89	EME1	Essential meiotic structure-specific endonuclease 1;EME1;PTN009043715;orthologs	CROSSOVER JUNCTION ENDONUCLEASE EME1 (PTHR21077:SF7)		Equus caballus	DNA endonuclease activity(GO:0004520)	resolution of meiotic recombination intermediates(GO:0000712);replication fork processing(GO:0031297);mitotic intra-S DNA damage checkpoint signaling(GO:0031573);double-strand break repair(GO:0006302)	endonuclease complex(GO:1905348)
			HORSE|Ensembl=ENSECAG00000022246.4|UniProtKB=A0A3Q2HGH9	PIP4K2B	Phosphatidylinositol-5-phosphate 4-kinase type 2 beta;PIP4K2B;PTN001498773;orthologs	PHOSPHATIDYLINOSITOL 5-PHOSPHATE 4-KINASE TYPE-2 BETA (PTHR23086:SF22)	kinase(PC00137)	Equus caballus	lipid kinase activity(GO:0001727);phosphotransferase activity, alcohol group as acceptor(GO:0016773)	phosphatidylinositol phosphate biosynthetic process(GO:0046854)	plasma membrane(GO:0005886)
			HORSE|Ensembl=ENSECAG00000016779.4|UniProtKB=A0A9L0RQ00	MRPL27	Mitochondrial ribosomal protein L27;MRPL27;PTN009028091;orthologs	LARGE RIBOSOMAL SUBUNIT PROTEIN BL27M (PTHR15893:SF0)	ribosomal protein(PC00202)	Equus caballus	structural constituent of ribosome(GO:0003735)
			HORSE|Ensembl=ENSECAG00000014560.4|UniProtKB=A0A9L0RDY1	KPNB1	Karyopherin subunit beta 1;KPNB1;PTN001315083;orthologs	IMPORTIN SUBUNIT BETA-1 (PTHR10527:SF1)	transporter(PC00227)	Equus caballus	signal sequence binding(GO:0005048)	protein import into nucleus(GO:0006606)	nucleus(GO:0005634);cytoplasm(GO:0005737)
			HORSE|Ensembl=ENSECAG00000024471.4|UniProtKB=A0A9L0S7Y4	COPZ2	Coatomer subunit zeta;COPZ2;PTN008959733;orthologs	COATOMER SUBUNIT ZETA-2 (PTHR11043:SF4)	vesicle coat protein(PC00235)	Equus caballus		retrograde vesicle-mediated transport, Golgi to endoplasmic reticulum(GO:0006890);intra-Golgi vesicle-mediated transport(GO:0006891);intracellular protein transport(GO:0006886)	COPI vesicle coat(GO:0030126)
			HORSE|Ensembl=ENSECAG00000033703.3|UniProtKB=A0A3Q2I5K3	DLX4	Distal-less homeobox 4;DLX4;PTN007794362;orthologs	HOMEOBOX PROTEIN DLX-4 (PTHR24327:SF21)	homeodomain transcription factor(PC00119)	Equus caballus	RNA polymerase II cis-regulatory region sequence-specific DNA binding(GO:0000978);DNA-binding transcription factor activity, RNA polymerase II-specific(GO:0000981)	embryo development(GO:0009790);cell differentiation(GO:0030154);regulation of transcription by RNA polymerase II(GO:0006357)
			HORSE|Ensembl=ENSECAG00000014417.4|UniProtKB=A0A3Q2GRT2	TTLL6	Tubulin tyrosine ligase like 6;TTLL6;;orthologs			Equus caballus
			HORSE|Ensembl=ENSECAG00000031942.3|UniProtKB=A0A3Q2H4B1	ARHGAP23	Rho GTPase activating protein 23;ARHGAP23;PTN007739680;orthologs	RHO GTPASE-ACTIVATING PROTEIN 23 (PTHR23175:SF5)		Equus caballus
			HORSE|Ensembl=ENSECAG00000011107.5|UniProtKB=F6PTR6	PPP1R9B	Protein phosphatase 1 regulatory subunit 9B;PPP1R9B;PTN001441983;orthologs	NEURABIN-2 (PTHR16154:SF24)		Equus caballus	actin filament binding(GO:0051015)	neuron projection development(GO:0031175);actin filament organization(GO:0007015);calcium-mediated signaling(GO:0019722)	dendrite(GO:0030425);postsynaptic density(GO:0014069);cytoplasm(GO:0005737);actin cytoskeleton(GO:0015629)
			HORSE|Ensembl=ENSECAG00000019245.4|UniProtKB=A0A3Q2KMW6	ACSF2	Acyl-CoA synthetase family member 2;ACSF2;PTN001534691;orthologs	MEDIUM-CHAIN ACYL-COA LIGASE ACSF2, MITOCHONDRIAL (PTHR43201:SF5)	ligase(PC00142)	Equus caballus	ligase activity, forming carbon-sulfur bonds(GO:0016877);ATP-dependent activity(GO:0140657)	fatty acid metabolic process(GO:0006631)

## Sheet: Overrepresentation test
Table S3. Significant results of the PANTHER gene annotation overrepresentation test using Fisher's exact test with FDR correction.
Chromosome	Start position (bp)	End position (bp)	PANTHER GO-Slim Biological Process	Equus caballus - REFLIST (21429)	Gene name	Client Text Box Input	Fold Enrichment	Raw P-value	FDR
9	34324099	38862009	double-strand break repair (GO:0006302)	93	NBN,PRKDC, SPIDR	3	53.17	2.19E-05	2.32E-02
			DNA repair (GO:0006281)	264	NBN, UBE2V2, PRKDC, SPIDR	4	24.98	1.48E-05	3.13E-02
			DNA damage response (GO:0006974)	315	NBN, UBE2V2, PRKDC, SPIDR	4	20.93	2.95E-05	2.08E-02
			DNA metabolic process (GO:0006259)	352	NBN, UBE2V2, PRKDC, SPIDR	4	18.73	4.55E-05	2.41E-02
			response to stress (GO:0006950)	826	NBN, UBE2V2, PRKDC, SPIDR, RIPK2	5	9.98	8.36E-05	3.54E-02
10	24466886	26947180	PANTHER GO-Slim Biological Process	Equus caballus - REFLIST (21429)		Client Text Box Input (68)	Fold Enrichment	Raw P-value	FDR
			skeletal muscle contraction (GO:0003009)	10	TNNT1, TNNI3, TNNI3	3	94.54	3.61E-06	4.78E-04
			striated muscle contraction (GO:0006941)	31	TNNT1, TNNI3, TNNI3	3	30.50	1.29E-04	1.44E-02
			regulation of inflammatory response (GO:0050727)	38	NLRP5, NLRP13, NLRP4	3	24.88	2.38E-04	2.52E-02
			muscle contraction (GO:0006936)	49	TNNT1, TNNI3, TNNI3	3	19.29	5.07E-04	4.89E-02
			regulation of transcription by RNA polymerase II (GO:0006357)	1516	FIZI1, PEG3, ZNF773, ZNF582, ZNF865, ZNF471, ZNF667, DUXA, ZNF784, ZNF71, ZNF17, ZNF304, ZFP28, ZNF550, ZNF772, ZNF470, ZNF264, ZNF581, ZNF543, ZNF787, ZNF583, ZNF444	22	4.57	7.21E-10	1.53E-06
			regulation of DNA-templated transcription (GO:0006355)	1742	FIZI1, PEG3, ZNF773, ZNF582, ZNF865, ZNF471, ZNF667, DUXA, ZNF784, ZNF71, ZNF17, ZNF304, ZFP28, ZNF550, ZNF772, ZNF470, ZNF264, ZNF581, ZNF543, ZNF787, ZNF583, ZNF444	22	3.98	9.51E-09	1.01E-05
			regulation of RNA biosynthetic process (GO:2001141)	1745	FIZI1, PEG3, ZNF773, ZNF582, ZNF865, ZNF471, ZNF667, DUXA, ZNF784, ZNF71, ZNF17, ZNF304, ZFP28, ZNF550, ZNF772, ZNF470, ZNF264, ZNF581, ZNF543, ZNF787, ZNF583, ZNF444	22	3.97	9.82E-09	6.94E-06
			regulation of response to stimulus (GO:0048583)	841	NCR1, FCAR,NLRP5, KIR3DL, NLRP13, EPS8L1, NLRP4, SHISA7, GP6, IL11	10	3.75	3.04E-04	3.06E-02
			regulation of RNA metabolic process (GO:0051252)	1885	FIZI1, PEG3, ZNF773, ZNF582, ZNF865, ZNF471, ZNF667, DUXA, ZNF784, ZNF71, ZNF17, ZNF304, ZFP28, ZNF550, ZNF772, ZNF470, ZNF264, ZNF581, ZNF543, ZNF787, ZNF583, ZNF444	22	3.68	3.97E-08	2.10E-05
			regulation of nucleobase-containing compound metabolic process (GO:0019219)	1938	FIZI1, PEG3, ZNF773, ZNF582, ZNF865, ZNF471, ZNF667, DUXA, ZNF784, ZNF71, ZNF17, ZNF304, ZFP28, ZNF550, ZNF772, ZNF470, ZNF264, ZNF581, ZNF543, ZNF787, ZNF583, ZNF444	22	3.58	6.52E-08	2.76E-05
			regulation of nitrogen compound metabolic process (GO:0051171)	2300	FIZI1, PEG3, ZNF773, ZNF582, ZNF865, ZNF471, ZNF667, DUXA, ZNF784, ZNF71, ZNF17, ZNF304, ZFP28, ZNF550, ZNF772, ZNF470,PRPRH, PPP6R1, ZNF264, ZNF581, ZNF543, ZNF787, ZNF583, ZNF444	24	3.29	6.58E-08	2.32E-05
			regulation of primary metabolic process (GO:0080090)	2325	FIZI1, PEG3, ZNF773, ZNF582, ZNF865, ZNF471, ZNF667, DUXA, ZNF784, ZNF71, ZNF17, ZNF304, ZFP28, ZNF550, ZNF772, ZNF470,PRPRH, PPP6R1, ZNF264, ZNF581, ZNF543, ZNF787, ZNF583, ZNF444	24	3.25	8.08E-08	2.45E-05
			regulation of gene expression (GO:0010468)	2231	FIZI1, PEG3, ZNF773, ZNF582, ZNF865, ZNF471, ZNF667, DUXA, ZNF784, ZNF71, ZNF17, ZNF304, ZFP28, ZNF550, ZNF772, ZNF470, ZNF264, ZNF581, ZNF543, ZNF787, ZNF583, ZNF444	22	3.11	7.60E-07	1.61E-04
			regulation of macromolecule biosynthetic process (GO:0010556)	2252	FIZI1, PEG3, ZNF773, ZNF582, ZNF865, ZNF471, ZNF667, DUXA, ZNF784, ZNF71, ZNF17, ZNF304, ZFP28, ZNF550, ZNF772, ZNF470, ZNF264, ZNF581, ZNF543, ZNF787, ZNF583, ZNF444	22	3.08	8.92E-07	1.58E-04
			regulation of cellular biosynthetic process (GO:0031326)	2267	FIZI1, PEG3, ZNF773, ZNF582, ZNF865, ZNF471, ZNF667, DUXA, ZNF784, ZNF71, ZNF17, ZNF304, ZFP28, ZNF550, ZNF772, ZNF470, ZNF264, ZNF581, ZNF543, ZNF787, ZNF583, ZNF444	22	3.06	9.99E-07	1.63E-04
			regulation of biosynthetic process (GO:0009889)	2274	FIZI1, PEG3, ZNF773, ZNF582, ZNF865, ZNF471, ZNF667, DUXA, ZNF784, ZNF71, ZNF17, ZNF304, ZFP28, ZNF550, ZNF772, ZNF470, ZNF264, ZNF581, ZNF543, ZNF787, ZNF583, ZNF444	22	3.05	1.05E-06	1.59E-04
			regulation of cellular metabolic process (GO:0031323)	2542	FIZI1, PEG3, ZNF773, ZNF582, ZNF865, ZNF471, ZNF667, DUXA, ZNF784, ZNF71, ZNF17, ZNF304, ZFP28, ZNF550, ZNF772, ZNF470,PRPRH, PPP6R1, ZNF264, ZNF581, ZNF543, ZNF787, ZNF583, ZNF444	24	2.98	4.32E-07	1.15E-04
			regulation of macromolecule metabolic process (GO:0060255)	2567	FIZI1, PEG3, ZNF773, ZNF582, ZNF865, ZNF471, ZNF667, DUXA, ZNF784, ZNF71, ZNF17, ZNF304, ZFP28, ZNF550, ZNF772, ZNF470,PRPRH, PPP6R1, ZNF264, ZNF581, ZNF543, ZNF787, ZNF583, ZNF444	24	2.95	5.18E-07	1.22E-04
			regulation of metabolic process (GO:0019222)	2704	FIZI1, PEG3, ZNF773, ZNF582, ZNF865, ZNF471, ZNF667, DUXA, ZNF784, ZNF71, ZNF17, ZNF304, ZFP28, ZNF550, ZNF772, ZNF470,PRPRH, PPP6R1, ZNF264, ZNF581, ZNF543, ZNF787, ZNF583, ZNF444	24	2.80	1.34E-06	1.89E-04
			regulation of biological process (GO:0050789)	5368	NCR1, FIZI1, PEG3, ZNF773, ZNF582, FCAR, ZNF865, NLRP5, ZNF471, ZNF667, DUXA, KIR3DL, ZNF784, ZNF71, SYT5, NLRP13, ZNF17, ZNF304, EPS8L1, NLRP4, ZFP28, ZNF550, ZNF772, ZNF470, SHISA7, PTPRH, PPP6R1,GP6, IL11, ZNF264, ZNF581, ZNF543, ZNF787, ZNF583, AURKC, ZNF444	36	2.11	8.27E-07	1.59E-04
			biological regulation (GO:0065007)	5667	NCR1, FIZI1, PEG3, ZNF773, ZNF582, FCAR, ZNF865, NLRP5, ZNF471, ZNF667, DUXA, KIR3DL, ZNF784, ZNF71, SYT5, NLRP13, ZNF17, ZNF304, EPS8L1, NLRP4, ZFP28, ZNF550, ZNF772, ZNF470, SHISA7, PTPRH, PPP6R1,GP6, IL11, ZNF264, ZNF581, ZNF543, ZNF787, ZNF583, AURKC, ZNF444	36	2.00	5.22E-06	6.50E-04
			regulation of cellular process (GO:0050794)	5063	NCR1, FIZI1, PEG3, ZNF773, ZNF582, FCAR, ZNF865, ZNF471, ZNF667, DUXA, KIR3DL, ZNF784, ZNF71, ZNF17, ZNF304, EPS8L1, ZFP28, ZNF550, ZNF772, ZNF470, SHISA7, PTPRH, PPP6R1,GP6, IL11, ZNF264, ZNF581, ZNF543, ZNF787, ZNF583, AURKC, ZNF444	32	1.99	2.24E-05	2.64E-03
			PANTHER GO-Slim Molecular Function	Equus caballus - REFLIST (21429)	Gene name	Client Text Box Input (68)	Client Text Box Input (fold Enrichment)	Raw P-value	FDR
			RNA polymerase II transcription regulatory region sequence-specific DNA binding (GO:0000977)	1079	PEG3, ZNF773, ZNF582, ZNF865, ZNF471, ZNF667, DUXA, ZNF784, ZNF71, ZNF17, ZNF304, ZFP28, ZNF550, ZNF772, ZNF470, ZNF264, ZNF581, ZNF543, ZNF583, ZNF444	20	5.84	7.54E-11	1.52E-08
			DNA-binding transcription factor activity (GO:0003700)	1151	PEG3, ZNF773, ZNF582, ZNF865, ZNF471, ZNF667, DUXA, ZNF784, ZNF71, ZNF17, ZNF304, ZFP28, ZNF550, ZNF772, ZNF470, ZNF264, ZNF581, ZNF543,ZNF787, ZNF583, ZNF444	21	5.75	2.99E-11	1.80E-08
			transcription cis-regulatory region binding (GO:0000976)	1117	PEG3, ZNF773, ZNF582, ZNF865, ZNF471, ZNF667, DUXA, ZNF784, ZNF71, ZNF17, ZNF304, ZFP28, ZNF550, ZNF772, ZNF470, ZNF264, ZNF581, ZNF543, ZNF583, ZNF444	20	5.64	1.39E-10	2.10E-08
			transcription regulatory region nucleic acid binding (GO:0001067)	1117	PEG3, ZNF773, ZNF582, ZNF865, ZNF471, ZNF667, DUXA, ZNF784, ZNF71, ZNF17, ZNF304, ZFP28, ZNF550, ZNF772, ZNF470, ZNF264, ZNF581, ZNF543, ZNF583, ZNF444	20	5.64	1.39E-10	1.68E-08
			RNA polymerase II cis-regulatory region sequence-specific DNA binding (GO:0000978)	897	ZNF773, ZNF582, ZNF865, ZNF471, ZNF667, ZNF784, ZNF71, ZNF17, ZNF304, ZFP28, ZNF772, ZNF470, ZNF264, ZNF581, ZNF583, ZNF444	16	5.62	1.48E-08	8.12E-07
			sequence-specific DNA binding (GO:0043565)	1183	PEG3, ZNF773, ZNF582, ZNF865, ZNF471, ZNF667, DUXA, ZNF784, ZNF71, ZNF17, ZNF304, ZFP28, ZNF550, ZNF772, ZNF470, ZNF264, ZNF581, ZNF543, ZNF787, ZNF583, ZNF444	21	5.59	4.99E-11	1.50E-08
			sequence-specific double-stranded DNA binding (GO:1990837)	1137	PEG3, ZNF773, ZNF582, ZNF865, ZNF471, ZNF667, DUXA, ZNF784, ZNF71, ZNF17, ZNF304, ZFP28, ZNF550, ZNF772, ZNF470, ZNF264, ZNF581, ZNF543, ZNF583, ZNF444	20	5.54	1.91E-10	1.64E-08
			cis-regulatory region sequence-specific DNA binding (GO:0000987)	912	ZNF773, ZNF582, ZNF865, ZNF471, ZNF667, ZNF784, ZNF71, ZNF17, ZNF304, ZFP28, ZNF772, ZNF470, ZNF264, ZNF581, ZNF583, ZNF444	16	5.53	1.87E-08	9.38E-07
			double-stranded DNA binding (GO:0003690)	1174	PEG3, ZNF773, ZNF582, ZNF865, ZNF471, ZNF667, DUXA, ZNF784, ZNF71, ZNF17, ZNF304, ZFP28, ZNF550, ZNF772, ZNF470, ZNF264, ZNF581, ZNF543, ZNF583, ZNF444	20	5.37	3.35E-10	2.52E-08
			DNA-binding transcription factor activity, RNA polymerase II-specific (GO:0000981)	1074	PEG3, ZNF773, ZNF582, ZNF471, ZNF667, DUXA, ZNF784, ZNF17, ZNF304, ZFP28, ZNF772, ZNF470, ZNF264, ZNF543, ZNF787, ZNF583, ZNF444	18	5.28	4.07E-09	2.45E-07
			DNA binding (GO:0003677)	1394	FIZI1, PEG3, ZNF773, ZNF582, ZNF865, ZNF471, ZNF667, DUXA, ZNF784, ZNF71, ZNF17, ZNF304, ZFP28, ZNF550, ZNF772, ZNF470, ZNF264, ZNF581, ZNF543, ZNF787, ZNF583, ZNF444	22	4.97	1.47E-10	1.47E-08
			transcription regulator activity (GO:0140110)	1354	PEG3, ZNF773, ZNF582, ZNF865, ZNF471, ZNF667, DUXA, ZNF784, ZNF71, ZNF17, ZNF304, ZFP28, ZNF550, ZNF772, ZNF470, ZNF264, ZNF581, ZNF543, ZNF787, ZNF583, ZNF444	21	4.89	5.96E-10	3.99E-08
			nucleic acid binding (GO:0003676)	2277	FIZI1, PEG3, ZNF773, ZNF582, ZNF865, ZNF471, ZNF667, DUXA, ZNF784, ZNF71, ZNF17, ZNF304, ZFP28, ZNF550, ZNF772, ZNF470, U2AF2, ZNF264, ZNF581, ZNF543, ZNF787, ZNF583, ZNF444	23	3.18	2.49E-07	1.16E-05
			organic cyclic compound binding (GO:0097159)	2656	FIZI1, PEG3, ZNF773, HSPBP1, ZNF582, ZNF865, ZNF471, ZNF667, DUXA, ZNF784, ZNF71, ZNF17, ZNF304, ZFP28, ZNF550, ZNF772, ZNF470, U2AF2, ZNF264, ZNF581, ZNF543, ZNF787, ZNF583, ZNF444	24	2.85	9.68E-07	4.17E-05
			PANTHER Protein Class	Equus caballus - REFLIST (21429)	Gene name	Client Text Box Input (68)	Client Text Box Input (fold Enrichment)	Raw P-value	FDR
			C2H2 zinc finger transcription factor (PC00248)	622	FIZI1, PEG3, ZNF773, ZNF582, ZNF865, ZNF471, ZNF667, DUXA, ZNF784, ZNF71, ZNF17, ZNF304, ZFP28, ZNF550, ZNF772, ZNF470, ZNF264, ZNF581, ZNF543, ZNF787, ZNF583, ZNF444	22	11.15	1.21E-17	2.39E-15
			zinc finger transcription factor (PC00244)	713	FIZI1, PEG3, ZNF773, ZNF582, ZNF865, ZNF471, ZNF667, DUXA, ZNF784, ZNF71, ZNF17, ZNF304, ZFP28, ZNF550, ZNF772, ZNF470, ZNF264, ZNF581, ZNF543, ZNF787, ZNF583, ZNF444	22	9.72	2.11E-16	2.08E-14
			DNA-binding transcription factor (PC00218)	1370	FIZI1, PEG3, ZNF773, ZNF582, ZNF865, ZNF471, ZNF667, DUXA, ZNF579, ZNF784, ZNF71, ZNF17, ZNF304, ZFP28, ZNF550, ZNF772, ZNF470, ZNF264, ZNF581, ZNF543, ZNF787, ZNF583, ZNF444	23	5.29	1.40E-11	9.20E-10
			gene-specific transcriptional regulator (PC00264)	1462	FIZI1, PEG3, ZNF773, ZNF582, ZNF865, ZNF471, ZNF667, DUXA, ZNF579, ZNF784, ZNF71, ZNF17, ZNF304, ZFP28, ZNF550, ZNF772, ZNF470, ZNF264, ZNF581, ZNF543, ZNF787, ZNF583, ZNF444	23	4.96	5.19E-11	2.56E-09
11	23118264	29557882	PANTHER Go-Slim Biological Process	Equus caballus - REFLIST (21429)	Gene name	Client Text Box Input	Fold Enrichment	Raw P-value	FDR
			anterior/posterior pattern specification (GO:0009952)	42	HOXB9, HOXB3, HOXB4, HOXB5	4	21.71	3.42E-05	3.63E-02
			regionalization (GO:0003002)	48	HOXB9, HOXB3, HOXB4, HOXB5	4	19.00	5.83E-05	4.12E-02
			embryo development (GO:0009790)	76	HOXB9, HOXB3, HOXB4, DLX3, DLX4	5	15.00	2.11E-05	4.47E-02
			PANTHER Protein Class	Equus caballus - REFLIST (21429)
			homeodomain transcription factor (PC00119)	214	HOXB13, HOXB9, HOXB3, HOXB 4, HOXB1, DLX 3, HOXB2, HOXB8, HOXB5, DLX4	10	10.65	3.48E-08	6.86E-06
			helix-turn-helix transcription factor (PC00116)	324	HOXB13, HOXB9, HOXB3, HOXB 4, HOXB1, DLX 3, HOXB2, HOXB8, HOXB5, DLX4	10	7.04	1.60E-06	1.57E-04
			DNA-binding transcription factor (PC00218)	1370	NFE2L1, HOXB13, HOXB9, HOXB3, HOXB4, HOXB1, DLX3, SP6, SP2, TBX21, MLLT6, ZNF652, HOXB2, HOXB8, HOXB5, DLX4	16	2.66	2.86E-04	1.88E-02
			gene-specific transcriptional regulator (PC00264)	1462	NFE2L1, HOXB13, HOXB9, HOXB3, HOXB4, HOXB1, DLX3, SP6, SP2, TBX21, MLLT6, ZNF652, HOXB2, HOXB8, HOXB5, DLX4	16	2.49	5.87E-04	2.89E-02
