# Supplementary material for: Genomic Patterns of Homozygosity and Genetic Diversity in the Rhenish German Draught Horse
Source: Genes (Basel). 2025 Mar 11;16(3):327. doi: 10.3390/genes16030327 (PMC11942601; doi:10.3390/genes16030327)
Supplement: Supplementary file 1 [file genes-16-00327-s001.zip › Table S4. Quantitative trait loci of ROH islands 99th percentile .xlsx]

## Sheet: 25%-consensus ROH
Table S4b: Quantitative trait loci, that are located within the 25% consensus ROH, retrieved from the public Animal QTLdb database [55,56].
ECA	Start	End	Running number	SNP-ID	SNP-Position	Trait	Breed
1	151466236	153837170	4	rs1142509916	153587038	racing performance	Scandinavian Coldblood Trotter
1	154404279	155795652	5	rs68494528	154538548	Insect bite hypersensitivity	Exmoor Pony
1	154404279	155795652	5	rs68495884	154743141	Insect bite hypersensitivity	Exmoor Pony
2	90811943	93383936	7	rs68591331	91628567	Insect bite hypersensitivity	Shetland Pony
2	90811943	93383936	7	rs68587066	91085624	Withers height	Connemara Pony, Fell Pony, Highland Pony, Welsh Pony and Cob
2	90811943	93383936	7	rs1146383937	93027247	female fertility
2	94842072	95516050	8	rs68468445	94888243	Withers height	Welsh Pony and Cob
2	94842072	95516050	8	rs68468445	94888243	Withers height	Connemara Pony, Fell Pony, Highland Pony, Welsh Pony and Cob
3	34617902	38257938	9	rs68458454	34697900	Guttural pouch tympany	German warmblood
3	34617902	38257938	9	rs68458505	34926520	Guttural pouch tympany	German warmblood
3	34617902	38257938	9	rs68458527	35134980	Guttural pouch tympany	German warmblood
3	34617902	38257938	9	rs68458587	35193707	Guttural pouch tympany	German warmblood
3	34617902	38257938	9	rs68458629	35364555	Guttural pouch tympany	German warmblood
3	34617902	38257938	9	rs68458700	35477778	Guttural pouch tympany	German warmblood
3	34617902	38257938	9	rs68458763	35857875	Guttural pouch tympany	German warmblood
3	34617902	38257938	9	rs68458777	36002756	Guttural pouch tympany	German warmblood
3	34617902	38257938	9	rs68458808	36131080	Guttural pouch tympany	German warmblood
3	34617902	38257938	9	rs68458828	36224754	Guttural pouch tympany	German warmblood
3	34617902	38257938	9	rs68458833	36361692	Guttural pouch tympany	German warmblood
3	34617902	38257938	9	rs68458903	37181268	Guttural pouch tympany	German warmblood
3	34617902	38257938	9	rs68649649	37453703	Guttural pouch tympany	German warmblood
3	34617902	38257938	9	rs68649674	37590699	Guttural pouch tympany	German warmblood
3	34617902	38257938	9	rs68650910	37734409	Guttural pouch tympany	German warmblood
3	34617902	38257938	9	rs68650924	37760951	Guttural pouch tympany	German warmblood
3	34617902	38257938	9	rs68650979	38010713	Guttural pouch tympany	German warmblood
3	34617902	38257938	9	rs68651622	38152252	Guttural pouch tympany	German warmblood
3	34617902	38257938	9	rs68651668	38247966	Guttural pouch tympany	German warmblood
3	34617902	38257938	9	rs68458808	36131080	White markings	Freiberger
3	34617902	38257938	9	rs68458833	36361692	White markings	Freiberger
3	34617902	38257938	9	rs68458837	36383384	White markings	Freiberger
3	34617902	38257938	9	rs68458903	37181268	White markings	Freiberger
3	34617902	38257938	9	rs68649674	37590699	White markings	Freiberger
3	34617902	38257938	9	rs68649680	37592557	White markings	Freiberger
3	34617902	38257938	9	rs68650924	37760951	White markings	Freiberger
3	34617902	38257938	9	rs68650979	38010713	White markings	Freiberger
3	34617902	38257938	9	rs68651622	38152252	White markings	Freiberger
3	34617902	38257938	9	rs68651630	38160709	White markings	Freiberger
3	103157111	106352284	10	rs68596759	106230548	Body weight	Thoroughbred
3	103157111	106352284	10	rs68596759	106230548	Withers height	Connemara Pony, Fell Pony, Highland Pony, Welsh Pony and Cob
3	103157111	106352284	10	rs68675904	103205715	Withers height	German warmblood
3	103157111	106352284	10	rs68677318	103391505	Withers height	German warmblood
4	47450595	54043481	11	rs69586595	47829603	Jumping test scores	Dutch Warmblood, Holsteiner, Selle Francais, Anglo-Arabian, Belgian Warmblood
5	47399241	47399241	12	rs69568794	51399392	Withers height	Connemara Pony, Fell Pony, Highland Pony, Welsh Pony and Cob
8	28635076	31491056	15	rs68741676	30304526	Insect bite hypersensitivity	Icelandic
8	28635076	31491056	15	rs68731575	29618613	Withers height	Welsh Pony and Cob
8	28635076	31491056	15	rs68731575	29618613	Withers height	Connemara Pony, Fell Pony, Highland Pony, Welsh Pony and Cob
9	34181903	37372839	17	rs68848877	35360243	Withers height	Welsh Pony and Cob
9	34181903	37372839	17	rs68848877	35360243	Withers height	Connemara Pony, Fell Pony, Highland Pony, Welsh Pony and Cob
9	34181903	37372839	17	rs68851316	35554117	Withers height	Connemara Pony, Fell Pony, Highland Pony, Welsh Pony and Cob
9	34181903	37372839	17	rs68851356	35756762	Withers height	Connemara Pony, Fell Pony, Highland Pony, Welsh Pony and Cob
9	34181903	37372839	17	rs68851366	35802024	Withers height	Connemara Pony, Fell Pony, Highland Pony, Welsh Pony and Cob
9	34181903	37372839	17	rs68956271	35830971	Withers height	Connemara Pony, Fell Pony, Highland Pony, Welsh Pony and Cob
9	34181903	37372839	17	rs68957630	35881402	Withers height	Welsh Pony and Cob
9	34181903	37372839	17	rs68957630	35881402	Withers height	Connemara Pony, Fell Pony, Highland Pony, Welsh Pony and Cob
9	34181903	37372839	17	rs68959145	36181452	Withers height	Connemara Pony, Fell Pony, Highland Pony, Welsh Pony and Cob
9	34181903	37372839	17	rs68959195	36300554	Withers height	Connemara Pony, Fell Pony, Highland Pony, Welsh Pony and Cob
9	34181903	37372839	17	rs68960607	36341985	Withers height	Connemara Pony, Fell Pony, Highland Pony, Welsh Pony and Cob
9	34181903	37372839	17	rs68960617	36387811	Withers height	Connemara Pony, Fell Pony, Highland Pony, Welsh Pony and Cob
9	34181903	37372839	17	rs68960645	36553542	Withers height	Connemara Pony, Fell Pony, Highland Pony, Welsh Pony and Cob
9	34181903	37372839	17	rs68960676	36777015	Withers height	Connemara Pony, Fell Pony, Highland Pony, Welsh Pony and Cob
10	37372839	29594216	20	rs68997447	27457483	Withers height	Connemara Pony, Fell Pony, Highland Pony, Welsh Pony and Cob
11	22500830	2585193	23	rs1137813629	23528588	Hair density	Bashkir Curly, Holsteiner, Missouri Fox Trotting, Oldenburg, Quarter
11	22500830	2585193	23	rs1143189312	23577446	Hair density	Bashkir Curly, Holsteiner, Missouri Fox Trotting, Oldenburg, Quarter
11	22500830	2585193	23	rs1147097363	23265877	Hair density	Bashkir Curly, Holsteiner, Missouri Fox Trotting, Oldenburg, Quarter
11	22500830	2585193	23	rs394113514	23313602	Hair density	Bashkir Curly, Holsteiner, Missouri Fox Trotting, Oldenburg, Quarter
11	22500830	2585193	23	rs396830038	24148502	Hair density	Bashkir Curly, Holsteiner, Missouri Fox Trotting, Oldenburg, Quarter
11	22500830	2585193	23	rs68877802	23702335	Hair density	Bashkir Curly, Holsteiner, Missouri Fox Trotting, Oldenburg, Quarter
11	22500830	2585193	23	rs68876319	23334511	Overall body size
11	22500830	2585193	23	rs68878965	23805879	Withers height	Welsh Pony and Cob
11	25909215	31136002	24	rs1145794939	29860613	Alternate gaits	Standardbred
11	25909215	31136002	24	rs394355288	29824000	Alternate gaits	Standardbred
11	25909215	31136002	24	rs395951049	29792244	Alternate gaits	Standardbred
11	25909215	31136002	24	rs68835218	26615338	Withers height	Welsh Pony and Cob
20	35643873	36273060	25	rs69235568	35831493	Insect bite hypersensitivity	Shetland Pony
20	36273060	42664632	26	rs69177452	42430946	Back conformation	Saddlebred
20	36273060	42664632	26	rs69177463	42504894	Back conformation	Saddlebred
20	36273060	42664632	26	rs69177440	42420671	Insect bite hypersensitivity	Shetland Pony
20	36273060	42664632	26	rs69177453	42431799	Insect bite hypersensitivity	Shetland Pony
22	46829716	47411867	30	rs69246432	47202412	Insect bite hypersensitivity	Icelandic

## Sheet: 99th percentile ROH
Table S4a: Quantitative trait loci, that are located within the ROH islands of the 99th percentile threshold, retrieved from the public Animal QTLdb database [55,56].
ECA	Position	Breed	Genome marker	QTL	ROH
2	93027247		rs1146383937	Female fertility	ECA2:90811943-93383936
2	91085624	Connemara Pony, Fell Pony, Highland Pony, Welsh Pony and Cob	rs68587066	Withers height	ECA2:90811943-93383936
2	91628567	Shetland Pony	rs68591331	Insect bite hypersensitivity	ECA2:90811943-93383936
3	103391505	German warmblood	rs68677318	Withers height	ECA3:103264491-1060741
5	51399392	Connemara Pony, Fell Pony, Highland Pony, Welsh Pony and Cob	rs69568794	Withers height	ECA5:48051957-53299414
9	35360243	Welsh Pony and Cob	rs68848877	Withers height	ECA9:34324099-38862009
9	35360243	Connemara Pony, Fell Pony, Highland Pony, Welsh Pony and Cob	rs68848877	Withers height	ECA9:34324099-38862009
9	35554117	Connemara Pony, Fell Pony, Highland Pony, Welsh Pony and Cob	rs68851316	Withers height	ECA9:34324099-38862009
9	35756762	Connemara Pony, Fell Pony, Highland Pony, Welsh Pony and Cob	rs68851356	Withers height	ECA9:34324099-38862009
9	35802024	Connemara Pony, Fell Pony, Highland Pony, Welsh Pony and Cob	rs68851366	Withers height	ECA9:34324099-38862009
9	35830971	Connemara Pony, Fell Pony, Highland Pony, Welsh Pony and Cob	rs68956271	Withers height	ECA9:34324099-38862009
9	35881402	Welsh Pony and Cob	rs68957630	Withers height	ECA9:34324099-38862009
9	35881402	Connemara Pony, Fell Pony, Highland Pony, Welsh Pony and Cob	rs68957630	Withers height	ECA9:34324099-38862009
9	36181452	Connemara Pony, Fell Pony, Highland Pony, Welsh Pony and Cob	rs68959145	Withers height	ECA9:34324099-38862009
9	36300554	Connemara Pony, Fell Pony, Highland Pony, Welsh Pony and Cob	rs68959195	Withers height	ECA9:34324099-38862009
9	36341985	Connemara Pony, Fell Pony, Highland Pony, Welsh Pony and Cob	rs68960607	Withers height	ECA9:34324099-38862009
9	36387811	Connemara Pony, Fell Pony, Highland Pony, Welsh Pony and Cob	rs68960617	Withers height	ECA9:34324099-38862009
9	36553542	Connemara Pony, Fell Pony, Highland Pony, Welsh Pony and Cob	rs68960645	Withers height	ECA9:34324099-38862009
9	36777015	Connemara Pony, Fell Pony, Highland Pony, Welsh Pony and Cob	rs68960676	Withers height	ECA9:34324099-38862009
11	23528588	Bashkir Curly, Holsteiner, Missouri Fox Trotting, Oldenburg, Quarter	rs1137813629	Hair density	ECA11:23118264-2311826
11	23577446	Bashkir Curly, Holsteiner, Missouri Fox Trotting, Oldenburg, Quarter	rs1143189312	Hair density	ECA11:23118264-2311826
11	23265877	Bashkir Curly, Holsteiner, Missouri Fox Trotting, Oldenburg, Quarter	rs1147097363	Hair density	ECA11:23118264-2311826
11	23313602	Bashkir Curly, Holsteiner, Missouri Fox Trotting, Oldenburg, Quarter	rs394113514	Hair density	ECA11:23118264-2311826
11	24148502	Bashkir Curly, Holsteiner, Missouri Fox Trotting, Oldenburg, Quarter	rs396830038	Hair density	ECA11:23118264-2311826
11	26615338	Welsh Pony and Cob	rs68835218	Withers height	ECA11:23118264-2311826
11	23334511		rs68876319	Overall body size	ECA11:23118264-2311826
11	23702335	Bashkir Curly, Holsteiner, Missouri Fox Trotting, Oldenburg, Quarter	rs68877802	Hair density	ECA11:23118264-2311826
11	23805879	Welsh Pony and Cob	rs68878965	Withers height	ECA11:23118264-2311826
